# Supplementary material for: The contribution of tourism mobility to tourism economic growth in China
Source: PLoS One. 2022 Oct 27;17(10):e0275605. doi: 10.1371/journal.pone.0275605 (PMC9612534; doi:10.1371/journal.pone.0275605)
Supplement: S1 File — (XLSX) [file pone.0275605.s002.xlsx]

## Sheet: Sheet1
data statement 1.The data of RAILWAY,HIGHWA,ROAD1,,ROAD2,ROAD,GDP,TERTIARY INDUSTRY,and POPULATION are from the Chinese Nation Bureau of Statistics(https://data.stats.gov.cn/easyquery.htm?cn=C01); 2.The data of TOURISM REVENUE and VISITORS are from the CEIC database(https://insights.ceicdata.com)； 3.The data of TRAFFIC,TOURISM MOBILITY,RECPTION,INDUSTRY,and STRUCTURE are caculated by the authors.…
YEAR	ID NUMBER	REGION	TOURISM REVENUE(TEG) （100 million yuan）	VISITORS (100 million persons)	RAILWAY （10000 km）	HIGHWAY （10000 km）	ROAD1 （10000 km）	ROAD2 （10000 km）	ROAD （10000 km）	GDP （100 million yuan）	TERTIARY INDUSTRY （100 million yuan）	POPULATION (10000 persons)	TRAFFIC （10000 km）	TOURISM MOBILITY	RECPTION	INDUSTRY	STRUCTURE
2000	1	Beijing	876.76	1.04681	0.11	0.03	0.03	0.14	1.31	3161.66	2049.12	1364	1.8	5815.61	0.130301	15022.9	0.427871
	2	Tianjin	313.553	0.290823	0.05	0.03	0.04	0.12	0.89	1701.88	764.36	1001	1.2	2423.53	0.344196	7635.96	0.410217
	3	Hebei	211.563	0.490002	0.36	0.15	0.15	0.8	5.68	5043.96	1704.45	6674	7.61	643.893	1.36203	2553.87	0.124124
	4	Shanxi	80.7037	0.292153	0.25	0.05	0.06	0.82	5.28	1845.72	807.49	3247	6.6	442.656	1.1114	2486.88	0.0999439
	5	Inner Mongolia	41.0815	0.0774194	0.5	0	0.01	0.39	6.36	1539.12	605.74	2372	8.065	95.9943	3.06383	2553.71	0.0678204
	6	Liaoning	250.456	0.432422	0.36	0.11	0.08	0.83	4.5	4669.06	1821.22	4184	6.295	686.93	0.967573	4352.82	0.137521
	7	Jilin	56.0028	0.183127	0.35	0.04	0.04	0.42	3.37	1951.51	783.89	2682	4.75	385.531	1.46456	2922.78	0.0714422
	8	Heilongjiang	134.233	0.276717	0.5	0.03	0.04	0.46	4.96	3151.4	1036.55	3807	6.79	407.535	1.37578	2722.75	0.1295
	9	Shanghai	112.964	0.80294	0.03	0.01	0.04	0.1	0.43	4771.17	2486.86	1609	0.63	12745.1	0.200389	15455.9	0.0454245
	10	Jiangsu	638.189	0.735248	0.08	0.11	0.22	0.7	2.66	8553.69	3069.46	7327	3.69	1992.54	0.996535	4189.25	0.207916
	11	Zhejiang	465.978	0.598259	0.08	0.06	0.1	0.42	3.77	6141.03	2236.12	4680	4.44	1347.43	0.78227	4778.03	0.208387
	12	Anhui	156.51	0.300584	0.18	0.05	0.03	0.63	4.26	2902.09	1103.54	6093	5.245	573.087	2.02705	1811.16	0.141825
	13	Fujian	293.367	0.310333	0.09	0.03	0.04	0.46	4.25	3764.54	1495.52	3410	4.85	639.863	1.09882	4385.69	0.196164
	14	Jiangxi	133.914	0.255331	0.22	0.04	0.02	0.46	2.64	2003.07	817.17	4149	3.63	703.39	1.62495	1969.56	0.163875
	15	Shandong	408.549	0.707931	0.24	0.2	0.26	1.89	7.06	8337.47	2904.45	8998	9.385	754.322	1.27103	3227.88	0.140663
	16	Henan	355.473	0.52505	0.24	0.05	0	0.9	6.22	5052.99	1597.26	9488	7.49	701.002	1.80707	1683.45	0.222552
	17	Hubei	280.51	0.552308	0.2	0.06	0.06	0.79	4.81	3545.39	1445.71	5646	5.985	922.82	1.02226	2560.59	0.19403
	18	Hunan	145.92	0.46954	0.23	0.04	0.02	0.38	3.34	3551.49	1473.39	6562	4.32	1086.9	1.39754	2245.34	0.0990369
	19	Guangdong	1097.72	0.766295	0.07	0.12	0.54	1.34	9.37	10741.2	4755.42	8650	11.03	694.737	1.12881	5497.6	0.230837
	20	Guangxi	168.313	0.407391	0.2	0.08	0.04	0.26	4.54	2080.04	789.9	4751	5.47	744.774	1.1662	1662.6	0.213081
	21	Hainan	78.56	0.100768	0.02	0.06	0.01	0.06	1.34	526.82	230.85	789	1.56	645.951	0.782984	2925.86	0.340308
	22	Chongqing	146.738	0.309628	0.06	0.02	0.01	0.3	2.17	1791	746.1	2849	2.55	1214.23	0.920137	2618.81	0.196673
	23	Sichuan	256.531	0.54472	0.23	0.1	0.09	0.75	6.97	3928.2	1549.51	8329	8.325	654.319	1.52904	1860.38	0.165556
	24	Guizhou	62.2144	0.199839	0.16	0.03	0	0.07	1.7	1029.92	367.52	3756	2.275	878.413	1.87951	978.488	0.169282
	25	Yunnan	206.925	0.394111	0.19	0.05	0.01	0.17	10.26	2011.19	746.14	4241	11.025	357.471	1.07609	1759.35	0.277328
	26	Tibet	6.2416	0.00608925	0	0	0	0.06	1.06	117.8	54.37	258	1.09	55.8647	4.23697	2107.36	0.114799
	27	Shaanxi	146.618	0.313128	0.22	0.03	0.02	0.34	3.75	1804	763.2	3644	4.66	671.948	1.16374	2094.4	0.192109
	28	Gansu	22.4041	0.075431	0.23	0	0.01	0.33	2.94	1052.88	437.13	2515	3.805	198.242	3.33417	1738.09	0.0512527
	29	Qinghai	10.384	0.0321259	0.11	0	0	0.18	1.52	263.68	114.73	517	1.94	165.598	1.60929	2219.15	0.0905081
	30	Ningxia	9.4804	0.0243781	0.07	0.01	0.01	0.15	0.96	295.02	127.56	554	1.275	191.201	2.27253	2302.53	0.0743211
	31	Xinjiang	69.3158	0.0783418	0.23	0.04	0.01	0.54	3.23	1363.56	537.8	1849	4.28	183.042	2.36017	2908.6	0.128888
2001	1	Beijing	1093.92	1.12928	0.12	0.03	0.03	0.18	1.34	3707.96	2484.83	1385	1.88	6006.8	0.122645	17941	0.440239
	2	Tianjin	356.192	0.330542	0.07	0.03	0.04	0.14	0.91	1919.09	881.3	1004	1.29	2562.34	0.303743	8777.89	0.404166
	3	Hebei	245.393	0.536035	0.46	0.16	0.19	0.93	5.33	5516.76	1906.31	6699	7.685	697.508	1.24973	2845.66	0.128727
	4	Shanxi	99.6629	0.352978	0.31	0.06	0.07	0.84	5.45	2029.53	902.43	3272	6.99	504.975	0.92697	2758.04	0.110438
	5	Inner Mongolia	60.948	0.0947988	0.6	0.02	0.02	0.48	6.02	1713.81	699.24	2381	8.12	116.747	2.51164	2936.75	0.0871632
	6	Liaoning	306.642	0.5058	0.38	0.11	0.1	0.98	4.63	5033.08	2048.09	4194	6.58	768.693	0.829182	4883.38	0.149721
	7	Jilin	82.6953	0.225218	0.36	0.04	0.07	0.48	3.7	2120.35	858.74	2691	5.17	435.625	1.19484	3191.16	0.0962984
	8	Heilongjiang	175.493	0.306123	0.55	0.04	0.05	0.56	5.78	3390.1	1181.2	3811	7.84	390.463	1.24493	3099.45	0.148572
	9	Shanghai	126.62	0.845826	0.03	0.01	0.04	0.11	0.56	5210.12	2728.94	1668	0.765	11056.6	0.197204	16360.6	0.0463991
	10	Jiangsu	733.371	0.825861	0.09	0.14	0.29	1.01	4.86	9456.84	3454.9	7359	6.205	1330.96	0.89107	4694.8	0.21227
	11	Zhejiang	577.922	0.704191	0.12	0.08	0.18	0.57	4.11	6898.34	2665.68	4729	5.095	1382.12	0.671551	5636.88	0.216801
	12	Anhui	182.308	0.340209	0.22	0.06	0.03	0.71	5.98	3246.71	1231.06	6128	7.145	476.149	1.80125	2008.91	0.14809
	13	Fujian	333.641	0.348548	0.13	0.04	0.03	0.55	4.07	4072.85	1618.24	3445	4.845	719.398	0.988385	4697.36	0.206175
	14	Jiangxi	160.501	0.291963	0.24	0.04	0.03	0.65	3.51	2175.68	883.56	4186	4.665	625.859	1.43374	2110.75	0.181653
	15	Shandong	489.409	0.816887	0.29	0.21	0.3	1.97	7.1	9195.04	3279.53	9041	9.675	844.327	1.10676	3627.4	0.149231
	16	Henan	383.835	0.565076	0.36	0.11	0	1.23	6.34	5533.01	1788.22	9555	8.255	684.526	1.69092	1871.5	0.214647
	17	Hubei	351.233	0.613078	0.22	0.08	0.08	0.92	6.6	3880.53	1613.97	5658	7.96	770.199	0.922884	2852.55	0.21762
	18	Hunan	210	0.503552	0.28	0.06	0.03	0.47	3.68	3831.9	1593.35	6596	4.905	1026.61	1.3099	2415.63	0.131798
	19	Guangdong	1208.86	0.848418	0.19	0.15	0.6	1.44	9.38	12039.2	5544.35	8733	11.57	733.291	1.02933	6348.73	0.218034
	20	Guangxi	200.214	0.452972	0.27	0.08	0.04	0.43	4.02	2279.34	931.82	4788	5.245	863.627	1.05702	1946.16	0.214863
	21	Hainan	87.89	0.112468	0.02	0.06	0.02	0.12	1.15	579.17	248.56	796	1.41	797.648	0.707754	3122.61	0.353597
	22	Chongqing	175.509	0.398133	0.06	0.03	0.01	0.31	2.14	1976.86	840.01	2829	2.545	1564.37	0.710567	2969.28	0.208936
	23	Sichuan	311.805	0.639248	0.25	0.11	0.14	0.83	7.21	4293.49	1739.81	8143	8.735	731.823	1.27384	2136.57	0.179218
	24	Guizhou	80.6211	0.212055	0.16	0.03	0.01	0.18	2.46	1133.27	425.34	3799	3.1	684.047	1.79152	1119.61	0.189545
	25	Yunnan	252.049	0.469213	0.19	0.05	0.02	0.21	10.64	2138.31	825.83	4287	11.435	410.331	0.913657	1926.36	0.305207
	26	Tibet	6.9519	0.00686108	0	0	0	0.06	0.72	139.16	69.65	264	0.75	91.4811	3.84779	2638.26	0.0998119
	27	Shaanxi	163.61	0.343592	0.29	0.05	0.02	0.47	3.93	2010.62	868.17	3653	5.155	666.522	1.06318	2376.59	0.188454
	28	Gansu	24.3967	0.0861262	0.27	0	0.02	0.4	3.03	1125.37	459.34	2523	4.06	212.133	2.92942	1820.61	0.0531125
	29	Qinghai	13.0714	0.037397	0.13	0	0.01	0.25	1.74	300.13	130.3	523	2.265	165.108	1.39851	2491.4	0.100318
	30	Ningxia	10.9911	0.0280867	0.08	0.02	0.01	0.17	1.07	337.44	151.89	563	1.445	194.371	2.00451	2697.87	0.0723622
	31	Xinjiang	78.6992	0.0866298	0.28	0.04	0.02	0.56	6.15	1491.6	629.57	1876	7.37	117.544	2.16554	3355.92	0.125005
2002	1	Beijing	1148.02	1.18104	0.11	0.05	0.03	0.18	1.39	4315	2982.57	1423	1.94	6087.83	0.120487	20959.7	0.384909
	2	Tianjin	390	0.37111	0.07	0.03	0.04	0.14	0.91	2150.76	997.47	1007	1.29	2876.82	0.271348	9905.36	0.390989
	3	Hebei	276.822	0.603227	0.46	0.16	0.21	0.98	5.4	6018.28	2149.75	6735	7.8	773.368	1.1165	3191.91	0.128769
	4	Shanxi	125.539	0.43848	0.31	0.11	0.07	0.89	5.73	2324.8	992.69	3294	7.395	592.942	0.751231	3013.63	0.126463
	5	Inner Mongolia	80.4545	0.119694	0.62	0.03	0.03	0.61	6.3	1940.94	811.47	2384	8.555	139.911	1.99174	3403.82	0.0991466
	6	Liaoning	436.115	0.639794	0.38	0.16	0.1	1.08	4.78	5458.22	2258.17	4203	6.88	929.934	0.65693	5372.76	0.193127
	7	Jilin	114.21	0.24844	0.36	0.05	0.11	0.49	3.84	2348.54	958.88	2699	5.375	462.214	1.08638	3552.72	0.119108
	8	Heilongjiang	199.802	0.342174	0.55	0.04	0.07	0.58	5.79	3637.2	1319.4	3813	7.88	434.231	1.11435	3460.27	0.151434
	9	Shanghai	159.381	0.903353	0.03	0.02	0.04	0.12	0.6	5741.03	3038.9	1713	0.83	10883.8	0.189627	17740.2	0.0524469
	10	Jiangsu	903.678	1.02608	0.13	0.17	0.31	1.06	5	10606.9	3891.92	7406	6.57	1561.76	0.721777	5255.09	0.232193
	11	Zhejiang	698.734	0.82241	0.13	0.13	0.21	0.58	4.28	8003.67	3227.99	4776	5.43	1514.57	0.580732	6758.77	0.216461
	12	Anhui	211.585	0.392991	0.22	0.09	0.03	0.75	6.14	3519.72	1399.02	6144	7.385	532.147	1.5634	2277.05	0.151238
	13	Fujian	410.315	0.411582	0.15	0.06	0.03	0.56	4.12	4467.55	1765.8	3476	5	823.164	0.844546	5079.98	0.232368
	14	Jiangxi	190.153	0.329409	0.24	0.07	0.03	0.67	3.61	2450.48	972.73	4222	4.835	681.301	1.28169	2303.96	0.195484
	15	Shandong	604.604	0.967068	0.29	0.24	0.35	2.03	7.39	10275.5	3700.52	9082	10.105	957.019	0.939127	4074.57	0.163384
	16	Henan	439.314	0.631254	0.36	0.12	0	1.58	6.65	6035.48	1978.37	9613	8.76	720.61	1.52284	2058.02	0.222059
	17	Hubei	404.114	0.677243	0.24	0.09	0.08	1.11	6.73	4212.82	1795.93	5672	8.265	819.411	0.837513	3166.31	0.225016
	18	Hunan	246	0.575697	0.28	0.1	0.04	0.5	3.84	4151.54	1780.79	6629	5.17	1113.53	1.15147	2686.36	0.138141
	19	Guangdong	1402.42	0.945774	0.21	0.17	0.63	1.52	9.77	13502.4	6343.94	8842	12.13	779.699	0.934895	7174.78	0.221065
	20	Guangxi	226.611	0.502334	0.27	0.08	0.04	0.48	4.22	2523.73	1074.85	4822	5.47	918.343	0.959919	2229.05	0.21083
	21	Hainan	95.38	0.125494	0.02	0.06	0.02	0.13	1.18	642.73	270.96	803	1.445	868.468	0.639873	3374.35	0.352008
	22	Chongqing	216.791	0.466584	0.07	0.04	0.02	0.34	2.19	2232.86	956.12	2814	2.67	1747.51	0.603107	3397.73	0.226741
	23	Sichuan	377.615	0.728472	0.29	0.15	0.15	0.86	7.39	4725.01	1943.68	8110	9.14	797.016	1.11329	2396.65	0.194278
	24	Guizhou	105.426	0.222315	0.19	0.03	0.01	0.22	3.05	1243.43	480.37	3837	3.8	585.039	1.72593	1251.94	0.219468
	25	Yunnan	284.351	0.524035	0.24	0.07	0.02	0.22	10.76	2312.82	914.5	4333	11.75	445.988	0.826852	2110.55	0.310936
	26	Tibet	9.2061	0.00867319	0	0	0	0.06	0.84	162.04	89.56	268	0.87	99.6918	3.08998	3341.79	0.102793
	27	Shaanxi	182.568	0.381801	0.29	0.06	0.02	0.51	4.08	2253.39	963.62	3662	5.345	714.314	0.959139	2631.4	0.18946
	28	Gansu	30.6317	0.105868	0.23	0.03	0.02	0.41	3.08	1232.03	514.83	2531	4.055	261.08	2.39071	2034.1	0.0594987
	29	Qinghai	14.7993	0.0422353	0.11	0	0.01	0.3	1.85	340.65	148.83	529	2.34	180.493	1.25251	2813.42	0.0994376
	30	Ningxia	12.1127	0.0305602	0.08	0.04	0.02	0.19	1.11	377.16	171.14	572	1.545	197.801	1.87172	2991.96	0.0707766
	31	Xinjiang	90.9094	0.0995535	0.28	0.04	0.03	0.58	6.28	1612.65	704.5	1905	7.52	132.385	1.91354	3698.16	0.129041
2003	1	Beijing	839.249	0.888512	0.11	0.05	0.04	0.18	1.41	5007.21	3435.95	1456	1.97	4510.22	0.163869	23598.6	0.244255
	2	Tianjin	418.083	0.380002	0.07	0.05	0.04	0.15	0.99	2578.03	1150.81	1011	1.415	2685.53	0.266051	11382.9	0.363294
	3	Hebei	204.232	0.450457	0.47	0.17	0.22	1.06	5.57	6921.29	2439.68	6769	8.07	558.187	1.5027	3604.2	0.0837126
	4	Shanxi	100.999	0.35016	0.31	0.12	0.08	0.94	6.08	2855.23	1176.65	3314	7.8	448.924	0.946423	3550.54	0.085836
	5	Inner Mongolia	92.9815	0.103536	0.62	0.03	0.03	0.66	6.52	2388.38	1000.79	2386	8.8	117.655	2.3045	4194.43	0.0929081
	6	Liaoning	439.327	0.638089	0.42	0.16	0.11	1.14	4.98	6002.54	2487.85	4210	7.24	881.339	0.659782	5909.38	0.176589
	7	Jilin	140.867	0.235233	0.36	0.05	0.13	0.56	4.14	2662.08	1075.48	2704	5.73	410.529	1.1495	3977.37	0.130981
	8	Heilongjiang	219.055	0.364871	0.55	0.04	0.09	0.66	5.96	4057.4	1467.9	3815	8.11	449.903	1.04557	3847.71	0.14923
	9	Shanghai	143.794	0.784871	0.03	0.02	0.05	0.15	0.63	6694.23	3404.19	1766	0.885	8868.6	0.225005	19276.3	0.0422404
	10	Jiangsu	1054.23	1.1647	0.14	0.2	0.33	1.13	5.63	12442.9	4493.31	7458	7.345	1585.7	0.640337	6024.82	0.234622
	11	Zhejiang	756.375	0.860983	0.12	0.14	0.23	0.59	4.34	9705.02	3890.79	4857	5.505	1564	0.564123	8010.69	0.194401
	12	Anhui	192.952	0.336608	0.22	0.11	0.03	0.82	6.34	3923.11	1638.42	6163	7.66	439.436	1.83091	2658.48	0.117767
	13	Fujian	375.511	0.386072	0.15	0.07	0.03	0.57	4.22	4983.67	1949.91	3502	5.125	753.311	0.907086	5567.99	0.192579
	14	Jiangxi	196.862	0.340756	0.23	0.1	0.03	0.74	3.78	2807.41	1043.08	4254	5.07	672.102	1.2484	2452	0.188732
	15	Shandong	568.689	0.899567	0.32	0.3	0.39	2.08	7.62	12078.1	4112.43	9125	10.61	847.848	1.01438	4506.77	0.138285
	16	Henan	346.221	0.50713	0.37	0.14	0	1.79	6.87	6867.7	2358.86	9667	9.155	553.937	1.90622	2440.12	0.146775
	17	Hubei	341.139	0.572452	0.24	0.11	0.09	1.23	6.99	4757.45	2003.08	5685	8.635	662.944	0.993096	3523.45	0.170307
	18	Hunan	294.1	0.597011	0.3	0.12	0.05	0.52	3.97	4659.99	1995.78	6663	5.42	1101.5	1.11606	2995.32	0.147361
	19	Guangdong	1283.87	0.869854	0.21	0.23	0.65	1.59	9.97	15844.6	7178.94	8963	12.505	695.605	1.0304	8009.53	0.178839
	20	Guangxi	204.864	0.460502	0.27	0.1	0.05	0.54	4.53	2821.11	1178.25	4857	5.86	785.839	1.05472	2425.88	0.173871
	21	Hainan	93.55	0.123434	0.02	0.06	0.02	0.14	1.19	713.96	293.85	811	1.46	845.437	0.657033	3623.3	0.31836
	22	Chongqing	202.446	0.428625	0.07	0.06	0.02	0.36	2.26	2555.72	1081.35	2803	2.79	1536.29	0.653951	3857.83	0.187216
	23	Sichuan	418.871	0.844817	0.3	0.15	0.15	0.92	7.53	5333.09	2189.68	8176	9.34	904.515	0.967783	2678.18	0.191293
	24	Guizhou	116.386	0.184291	0.19	0.03	0.01	0.26	3.24	1426.34	558.28	3870	4.01	459.58	2.09993	1442.58	0.208472
	25	Yunnan	302.116	0.526801	0.23	0.11	0.02	0.27	10.93	2556.02	1013.76	4376	11.995	439.184	0.830674	2316.64	0.298015
	26	Tibet	10.1265	0.0092863	0	0	0	0.06	0.91	185.09	96.76	272	0.94	98.7904	2.92905	3557.35	0.104656
	27	Shaanxi	157.89	0.334658	0.29	0.08	0.02	0.53	4.44	2587.72	1063.89	3672	5.755	581.508	1.09724	2897.3	0.148408
	28	Gansu	23.3719	0.087346	0.23	0.03	0.02	0.42	3.09	1399.83	589.91	2537	4.07	214.609	2.90454	2325.23	0.0396194
	29	Qinghai	14.5811	0.0395771	0.11	0.01	0.01	0.32	2.16	390.2	169.81	534	2.68	147.676	1.34926	3179.96	0.0858671
	30	Ningxia	10.2688	0.0274305	0.08	0.05	0.01	0.2	1.18	445.36	195.46	580	1.63	168.285	2.11444	3370	0.0525366
	31	Xinjiang	92.0906	0.102855	0.28	0.04	0.04	0.62	6.4	1886.35	753.91	1934	7.67	134.101	1.88031	3898.19	0.122151
2004	1	Beijing	1367.14	1.22655	0.11	0.05	0.06	0.22	1.44	6033.21	4092.27	1493	2.04	6012.5	0.121724	27409.7	0.334079
	2	Tianjin	514.017	0.4483	0.07	0.05	0.05	0.17	1.04	3110.97	1319.76	1024	1.485	3018.86	0.228418	12888.3	0.389478
	3	Hebei	347.929	0.728477	0.47	0.17	0.25	1.15	6.17	8477.63	2805.47	6809	8.745	833.021	0.93469	4120.24	0.124018
	4	Shanxi	198.716	0.560837	0.31	0.13	0.09	1.05	6.37	3571.37	1375.67	3335	8.175	686.039	0.594647	4124.95	0.14445
	5	Inner Mongolia	141.823	0.159099	0.63	0.05	0.05	0.75	6.74	3041.07	1270	2393	9.155	173.783	1.5041	5307.15	0.111671
	6	Liaoning	562.327	0.812708	0.42	0.16	0.15	1.27	5.22	6672	2811.95	4217	7.585	1071.47	0.518882	6668.13	0.199977
	7	Jilin	182.62	0.262	0.36	0.05	0.14	0.63	4.47	3122.01	1223.64	2709	6.105	429.156	1.03397	4516.94	0.149243
	8	Heilongjiang	246.15	0.407528	0.56	0.07	0.1	0.7	6.13	4750.6	1657.77	3817	8.4	485.153	0.936622	4343.12	0.148483
	9	Shanghai	213.008	0.889045	0.03	0.05	0.03	0.21	0.78	8072.83	4097.26	1835	1.105	8045.66	0.206401	22328.4	0.051988
	10	Jiangsu	1413.26	1.49684	0.16	0.24	0.37	1.35	7.01	15003.6	5198.03	7523	9.015	1660.39	0.502593	6909.52	0.271884
	11	Zhejiang	1103.53	1.08767	0.12	0.15	0.25	0.62	4.43	11648.7	4584.22	4925	5.65	1925.07	0.452804	9308.06	0.240724
	12	Anhui	259.794	0.43791	0.24	0.13	0.03	0.91	6.58	4759.3	1963.9	6228	8.045	544.325	1.42221	3153.34	0.132285
	13	Fujian	537.155	0.48159	0.15	0.1	0.03	0.62	4.46	5763.35	2206.02	3529	5.45	883.651	0.732781	6251.12	0.243495
	14	Jiangxi	239.793	0.411799	0.23	0.14	0.05	0.81	4.06	3456.7	1225.8	4284	5.485	750.774	1.04031	2861.34	0.195622
	15	Shandong	807.308	1.18683	0.33	0.3	0.46	2.11	7.78	15021.8	4764.7	9180	10.885	1090.34	0.773488	5190.31	0.169435
	16	Henan	631.201	0.805702	0.41	0.18	0.01	1.99	7.09	8553.79	2722.4	9717	9.685	831.907	1.20603	2801.69	0.231855
	17	Hubei	407.688	0.691019	0.25	0.14	0.1	1.42	7.28	5633.24	2292.55	5698	9.12	757.696	0.82458	4023.43	0.177832
	18	Hunan	371.59	0.64867	0.28	0.12	0.05	0.54	4.44	5641.94	2428.95	6698	5.84	1110.74	1.03257	3626.38	0.152984
	19	Guangdong	1595.56	1.05311	0.22	0.25	0.7	1.66	10.17	18864.6	8335.3	9111	12.86	818.902	0.865154	9148.61	0.191422
	20	Guangxi	251.264	0.563558	0.27	0.12	0.05	0.58	4.73	3433.5	1361.92	4889	6.12	920.847	0.867523	2785.68	0.184492
	21	Hainan	111.01	0.140286	0.04	0.06	0.02	0.15	1.19	819.66	335.3	818	1.525	919.911	0.583093	4099.02	0.331077
	22	Chongqing	257.136	0.527904	0.07	0.07	0.02	0.42	2.4	3034.58	1229.62	2793	2.98	1771.49	0.529073	4402.51	0.209118
	23	Sichuan	562.48	1.14966	0.3	0.18	0.15	0.96	7.64	6379.63	2510.3	8090	9.53	1206.36	0.703685	3102.97	0.224069
	24	Guizhou	166.634	0.250347	0.19	0.04	0.01	0.26	3.39	1677.8	661.8	3904	4.18	598.917	1.55943	1695.18	0.251789
	25	Yunnan	363.65	0.61211	0.23	0.13	0.02	0.31	11.09	3081.91	1192.53	4415	12.215	501.113	0.721276	2701.09	0.30494
	26	Tibet	14.8437	0.012231	0	0	0	0.06	1.01	220.34	123.3	276	1.04	117.605	2.25657	4467.39	0.120387
	27	Shaanxi	296.295	0.531202	0.32	0.1	0.03	0.56	4.73	3175.58	1234.6	3681	6.2	856.777	0.692957	3353.98	0.239993
	28	Gansu	54.6853	0.0973671	0.23	0.07	0.01	0.48	3.16	1688.49	688.41	2541	4.24	229.639	2.60971	2709.21	0.0794371
	29	Qinghai	20.1084	0.0511887	0.11	0.02	0.01	0.34	2.53	466.1	193.7	539	3.08	166.197	1.05297	3593.69	0.103812
	30	Ningxia	15.1017	0.0404704	0.08	0.05	0.02	0.2	1.23	537.11	227.73	588	1.69	239.47	1.45291	3872.96	0.0663141
	31	Xinjiang	115.336	0.127327	0.28	0.04	0.04	0.7	6.81	2209.09	833.36	1963	8.12	156.807	1.5417	4245.34	0.138398
2005	1	Beijing	1553.32	1.28629	0.11	0.05	0.06	0.24	1.45	6969.52	4854.33	1538	2.06	6244.13	0.119569	31562.6	0.319987
	2	Tianjin	541	0.5013	0.07	0.06	0.05	0.17	1.08	3905.64	1658.19	1043	1.545	3244.66	0.208059	15898.3	0.326259
	3	Hebei	435.942	0.813054	0.47	0.21	0.26	1.25	6.72	10012.1	3340.54	6851	9.435	861.742	0.842626	4875.99	0.1305
	4	Shanxi	290.045	0.658715	0.32	0.17	0.1	1.16	6.78	4230.53	1611.07	3355	8.76	751.957	0.509325	4802	0.180033
	5	Inner Mongolia	204.365	0.216216	0.62	0.1	0.21	0.84	7.09	3905.03	1542.26	2403	9.78	221.08	1.11139	6418.06	0.13251
	6	Liaoning	726.294	0.99902	0.42	0.18	0.16	1.34	5.33	8047.26	3295.45	4221	7.78	1284.09	0.422514	7807.27	0.220393
	7	Jilin	227.706	0.288832	0.36	0.05	0.15	0.73	4.85	3620.27	1413.83	2716	6.545	441.303	0.940337	5205.56	0.161056
	8	Heilongjiang	275.83	0.454815	0.57	0.1	0.11	0.71	6.17	5513.7	1857.42	3820	8.545	532.259	0.839901	4862.36	0.148502
	9	Shanghai	249.042	0.945654	0.03	0.06	0.03	0.23	0.81	9247.66	4776.2	1890	1.165	8117.2	0.199862	25270.9	0.0521424
	10	Jiangsu	1783.8	1.76126	0.16	0.29	0.42	1.4	7.5	18598.7	6612.22	7588	9.68	1819.48	0.430829	8714.05	0.269774
	11	Zhejiang	1359.84	1.3106	0.13	0.19	0.3	0.66	4.62	13417.7	5360.1	4991	6.02	2177.08	0.380817	10739.5	0.253696
	12	Anhui	301.951	0.474743	0.24	0.15	0.03	0.96	6.71	5350.17	2137.77	6120	8.24	576.144	1.28912	3493.09	0.141246
	13	Fujian	669.4	0.588131	0.16	0.12	0.04	0.63	4.8	6554.69	2551.41	3557	5.875	1001.07	0.604797	7172.93	0.262365
	14	Jiangxi	318.776	0.509518	0.24	0.16	0.06	0.86	4.35	4056.76	1411.92	4311	5.88	866.527	0.846094	3275.16	0.225775
	15	Shandong	1029.21	1.42521	0.33	0.32	0.49	2.19	8.01	18366.9	5924.74	9248	11.225	1269.68	0.648887	6406.51	0.173713
	16	Henan	797.623	1.01051	0.41	0.27	0.01	2.17	7.5	10587.4	3181.27	9380	10.365	974.921	0.928248	3391.55	0.250725
	17	Hubei	470.105	0.771257	0.25	0.16	0.11	1.52	7.61	6590.19	2655.94	5710	9.55	807.599	0.74035	4651.38	0.177001
	18	Hunan	453.57	0.717198	0.29	0.14	0.05	0.56	4.58	6596.1	2882.88	6326	6.06	1183.5	0.882043	4557.19	0.157332
	19	Guangdong	1800.71	1.16706	0.22	0.31	0.73	1.71	10.65	22557.4	9772.5	9194	13.515	863.531	0.78779	10629.2	0.184263
	20	Guangxi	302.925	0.664071	0.27	0.14	0.05	0.63	5.1	3984.1	1560.92	4660	6.555	1013.08	0.701732	3349.61	0.194068
	21	Hainan	125.05	0.151647	0.02	0.06	0.02	0.13	1.27	918.75	377.17	828	1.535	987.929	0.546005	4555.19	0.331548
	22	Chongqing	297.675	0.601771	0.13	0.07	0.03	0.47	3.08	3467.72	1440.32	2798	3.875	1552.96	0.464961	5147.68	0.206673
	23	Sichuan	717.787	1.32703	0.3	0.18	0.16	1.01	7.93	7385.1	2836.73	8212	9.855	1346.55	0.618827	3454.37	0.253033
	24	Guizhou	249.929	0.312708	0.2	0.06	0.01	0.26	3.54	2005.42	815.32	3730	4.4	710.7	1.19281	2185.84	0.306541
	25	Yunnan	423.114	0.701128	0.23	0.14	0.02	0.33	11.19	3462.73	1374.62	4450	12.345	567.945	0.634692	3089.03	0.307804
	26	Tibet	18.8637	0.0180062	0	0	0	0.08	1.09	248.8	137.24	280	1.13	159.347	1.55502	4901.43	0.13745
	27	Shaanxi	347.238	0.608084	0.31	0.12	0.04	0.59	4.93	3933.72	1546.59	3690	6.435	944.963	0.606825	4191.3	0.224518
	28	Gansu	61.7932	0.123685	0.23	0.1	0.01	0.5	3.28	1933.98	787.36	2545	4.43	279.198	2.05765	3093.75	0.0784815
	29	Qinghai	25.6114	0.0636519	0.11	0.02	0.01	0.4	2.7	543.32	213.37	543	3.28	194.061	0.853078	3929.47	0.120033
	30	Ningxia	17.721	0.0500816	0.08	0.07	0.02	0.21	1.3	612.61	259.49	596	1.805	277.46	1.19006	4353.86	0.0682916
	31	Xinjiang	137.556	0.149811	0.28	0.05	0.09	0.7	7.16	2604.19	929.41	2010	8.54	175.423	1.34169	4623.93	0.148004
2006	1	Beijing	1764.55	1.35903	0.11	0.06	0.06	0.25	2.02	8117.78	5837.55	1601	2.655	5118.75	0.117805	36461.9	0.302275
	2	Tianjin	613	0.522576	0.07	0.07	0.05	0.22	1.13	4462.74	1902.31	1075	1.64	3186.44	0.205712	17695.9	0.32224
	3	Hebei	506.971	0.91253	0.48	0.23	0.28	1.38	12.74	11467.6	3895.36	6898	15.61	584.581	0.75592	5647.09	0.130147
	4	Shanxi	426.245	0.757441	0.31	0.18	0.11	1.19	9.65	4878.61	1846.18	3375	11.645	650.443	0.445579	5470.16	0.230879
	5	Inner Mongolia	276.505	0.257525	0.64	0.13	0.24	0.91	8.38	4944.25	1934.35	2415	11.255	228.809	0.937774	8009.73	0.142945
	6	Liaoning	961.471	1.33273	0.42	0.18	0.18	1.41	7.59	9304.52	3798.26	4271	10.095	1320.19	0.32047	8893.14	0.253135
	7	Jilin	273.61	0.323649	0.36	0.05	0.17	0.81	6.86	4275.12	1687.07	2723	8.615	375.68	0.841344	6195.63	0.162181
	8	Heilongjiang	346.463	0.530037	0.57	0.1	0.13	0.73	8.35	6211.8	2096.35	3823	10.755	492.829	0.72127	5483.52	0.16527
	9	Shanghai	273.421	1.01486	0.03	0.06	0.03	0.26	1.04	10572.2	5508.48	1964	1.41	7197.61	0.193524	28047.3	0.0496364
	10	Jiangsu	2207.21	2.0381	0.16	0.34	0.52	1.68	10.86	21742	7914.11	7656	13.38	1523.24	0.375644	10337.1	0.278896
	11	Zhejiang	1668.89	1.65759	0.13	0.24	0.34	0.77	8.59	15718.5	6281.86	5072	10.185	1627.48	0.305986	12385.4	0.265668
	12	Anhui	403.501	0.623937	0.24	0.17	0.03	0.92	12.26	6112.5	2390.29	6110	13.81	451.801	0.979265	3912.09	0.168808
	13	Fujian	796.477	0.700828	0.16	0.12	0.04	0.63	5.79	7583.85	3022.83	3585	6.865	1020.87	0.511538	8431.88	0.263487
	14	Jiangxi	389.813	0.604996	0.24	0.18	0.08	0.9	6.67	4820.53	1614.65	4339	8.28	730.671	0.717195	3721.25	0.241422
	15	Shandong	1285.76	1.69681	0.33	0.33	0.59	2.39	19.91	21900.2	7187.26	9309	23.345	726.842	0.548617	7720.76	0.178895
	16	Henan	1037.11	1.31397	0.4	0.34	0.01	2.29	15	12362.8	3721.44	9392	18.035	728.569	0.714778	3962.35	0.278686
	17	Hubei	536.64	0.856558	0.25	0.17	0.13	1.56	13.58	7617.47	3111.98	5693	15.58	549.78	0.664637	5466.33	0.172443
	18	Hunan	588.39	0.919508	0.29	0.14	0.06	0.58	6.24	7688.67	3229.42	6342	7.74	1188	0.689716	5092.12	0.182197
	19	Guangdong	2047.03	1.2879	0.22	0.33	0.89	1.75	14.77	26587.8	11585.8	9442	17.855	721.313	0.733129	12270.5	0.176684
	20	Guangxi	363.638	0.757077	0.27	0.15	0.07	0.68	5.21	4746.16	1835.12	4719	6.73	1124.93	0.623318	3888.79	0.198155
	21	Hainan	141.43	0.160502	0.02	0.06	0.02	0.12	0.83	1065.67	433.57	836	1.09	1472.5	0.520865	5186.24	0.326199
	22	Chongqing	343.19	0.684751	0.13	0.08	0.04	0.59	4.19	3907.23	1649.2	2808	5.075	1349.26	0.410076	5873.22	0.208095
	23	Sichuan	975.616	1.67207	0.3	0.18	0.17	0.97	8.49	8690.24	3319.62	8169	10.405	1606.99	0.488555	4063.68	0.293894
	24	Guizhou	385.851	0.474789	0.2	0.07	0.01	0.28	4.93	2338.98	989.38	3690	5.82	815.789	0.777187	2681.25	0.389993
	25	Yunnan	493.192	0.7902	0.23	0.15	0.03	0.37	9.98	3988.14	1557.91	4483	11.185	706.482	0.567325	3475.15	0.316573
	26	Tibet	27.1587	0.025121	0.06	0	0	0.1	1.59	290.76	159.76	285	1.82	138.027	1.13451	5605.61	0.169997
	27	Shaanxi	413.761	0.705611	0.32	0.16	0.05	0.62	6.08	4743.61	1806.36	3699	7.72	914.004	0.524227	4883.37	0.229058
	28	Gansu	79.5951	0.160433	0.24	0.11	0.02	0.5	4.29	2277.35	900.16	2547	5.5	291.696	1.58758	3534.2	0.0884233
	29	Qinghai	35.5575	0.0814219	0.17	0.02	0.02	0.4	2.46	648.5	249.04	548	3.23	252.08	0.673038	4544.53	0.142778
	30	Ningxia	25.6501	0.0593516	0.08	0.07	0.02	0.22	1.81	725.9	294.78	604	2.32	255.826	1.01766	4880.46	0.0870144
	31	Xinjiang	158.1	0.169725	0.28	0.05	0.13	0.8	6.99	3045.26	1058.16	2050	8.46	200.621	1.20784	5161.76	0.14941
2007	1	Beijing	2074.17	1.47155	0.11	0.06	0.08	0.28	2.05	9846.81	7236.15	1676	2.72	5410.1	0.113894	43175.1	0.28664
	2	Tianjin	686	0.6018	0.07	0.07	0.05	0.23	1.15	5252.76	2250.04	1115	1.665	3614.41	0.185278	20179.7	0.304883
	3	Hebei	578.328	1.01112	0.48	0.29	0.29	1.49	13.31	13607.3	4600.72	6943	16.365	617.856	0.686664	6626.42	0.125704
	4	Shanxi	579.19	0.860308	0.31	0.19	0.13	1.26	10.71	6024.45	2257.99	3393	12.78	673.167	0.394394	6654.85	0.256507
	5	Inner Mongolia	389.149	0.305745	0.67	0.18	0.28	1.08	9.08	6423.18	2467.41	2429	12.27	249.181	0.794453	10158.1	0.157716
	6	Liaoning	1300.85	1.67041	0.42	0.2	0.2	1.47	7.65	11164.3	4486.74	4298	10.245	1630.46	0.257302	10439.1	0.289932
	7	Jilin	349.062	0.375836	0.36	0.05	0.19	0.83	7.1	5284.69	2025.44	2730	8.885	423.001	0.726381	7419.19	0.172339
	8	Heilongjiang	425.459	0.665625	0.58	0.1	0.15	0.74	9.39	7104	2493.04	3824	11.85	561.709	0.574498	6519.46	0.170659
	9	Shanghai	327.269	1.07301	0.03	0.06	0.03	0.27	1.12	12494	6821.11	2064	1.495	7177.32	0.192356	33048	0.0479788
	10	Jiangsu	2751.13	2.37111	0.16	0.36	0.65	1.94	11.77	26018.5	9730.91	7723	14.59	1625.16	0.325712	12599.9	0.282721
	11	Zhejiang	2009.55	1.96112	0.13	0.27	0.36	0.82	9.2	18753.7	7613.46	5155	10.9	1799.19	0.26286	14769.1	0.263947
	12	Anhui	567.76	0.795538	0.24	0.22	0.04	0.98	12.82	7360.92	2789.78	6118	14.51	548.269	0.769039	4559.95	0.203514
	13	Fujian	990.025	0.830987	0.16	0.14	0.04	0.66	6.33	9248.53	3770	3612	7.46	1113.92	0.434664	10437.4	0.262606
	14	Jiangxi	462.458	0.701027	0.26	0.2	0.09	0.93	7.24	5800.25	1918.95	4368	8.975	781.088	0.623086	4393.2	0.240995
	15	Shandong	1645.39	2.05926	0.33	0.4	0.64	2.38	20.77	25776.9	8620.24	9367	24.39	844.307	0.454871	9202.78	0.190875
	16	Henan	1349.06	1.70911	0.4	0.46	0.05	2.29	16.49	15012.5	4511.97	9360	19.805	862.968	0.547654	4820.48	0.298996
	17	Hubei	638.285	1.02668	0.26	0.24	0.14	1.57	14.72	9333.4	3812.34	5699	16.905	607.324	0.555089	6689.49	0.167426
	18	Hunan	732.71	1.08975	0.29	0.18	0.06	0.59	9.15	9439.6	3835.4	6355	10.735	1015.13	0.583163	6035.25	0.191039
	19	Guangdong	2401.2	1.46789	0.22	0.35	0.9	1.83	15.17	31777	14076.8	9660	18.345	800.16	0.658086	14572.3	0.170578
	20	Guangxi	442.426	0.875552	0.27	0.19	0.07	0.73	6.29	5823.41	2156.76	4768	7.915	1106.19	0.544571	4523.41	0.205134
	21	Hainan	171.37	0.184551	0.04	0.06	0.02	0.13	0.93	1254.17	528.84	845	1.255	1470.53	0.457867	6258.46	0.324049
	22	Chongqing	440.412	0.80855	0.13	0.1	0.04	0.63	5	4676.13	1825.21	2816	5.945	1360.05	0.348278	6481.57	0.241294
	23	Sichuan	1215.77	1.87406	0.3	0.19	0.19	1.03	11.57	10562.4	3881.6	8127	13.555	1382.56	0.433658	4776.18	0.313214
	24	Guizhou	513.083	0.626289	0.2	0.09	0.01	0.27	5.55	2884.11	1312.94	3632	6.475	967.242	0.579924	3614.92	0.390789
	25	Yunnan	554.91	0.92079	0.23	0.25	0.06	0.44	10.48	4772.52	1896.78	4514	11.95	770.536	0.490231	4201.99	0.292554
	26	Tibet	47.7855	0.0402943	0.06	0	0	0.1	1.95	341.43	188.06	289	2.18	184.836	0.717223	6507.27	0.254097
	27	Shaanxi	500.848	0.813813	0.32	0.21	0.06	0.62	9.08	5757.29	2178.2	3708	10.83	751.443	0.455633	5874.33	0.229937
	28	Gansu	115.555	0.242312	0.24	0.13	0.01	0.51	5.07	2703.98	1037.11	2548	6.315	383.709	1.05154	4070.29	0.11142
	29	Qinghai	47.223	0.1002	0.17	0.02	0.02	0.49	3.06	797.35	294.91	552	3.875	258.581	0.550898	5342.57	0.160127
	30	Ningxia	31.6227	0.0731327	0.08	0.08	0.02	0.22	1.89	919.11	366.18	610	2.42	302.201	0.8341	6002.95	0.0863583
	31	Xinjiang	204.253	0.216984	0.28	0.05	0.14	0.84	7.45	3523.16	1246.89	2095	8.95	242.441	0.965507	5951.74	0.16381
2008	1	Beijing	2219.14	1.456	0.12	0.08	0.08	0.27	2.01	11115	8375.76	1771	2.745	5304.2	0.121634	47294	0.264948
	2	Tianjin	811	0.712604	0.08	0.08	0.06	0.24	1.21	6719.01	2886.65	1176	1.79	3981.03	0.165029	24546.3	0.280949
	3	Hebei	554.626	0.982203	0.49	0.32	0.33	1.52	13.75	16012	5276.04	6989	16.95	579.471	0.711564	7549.06	0.105122
	4	Shanxi	742.346	0.947793	0.33	0.2	0.14	1.34	11.42	7315.4	2759.46	3411	13.62	695.883	0.359889	8089.89	0.269018
	5	Inner Mongolia	469.903	0.335293	0.68	0.19	0.29	1.16	10.96	8496.2	3212.06	2444	14.25	235.294	0.728914	13142.6	0.146293
	6	Liaoning	1742.29	2.00779	0.42	0.27	0.23	1.52	8.04	13668.6	5207.72	4315	10.83	1853.91	0.214913	12068.9	0.33456
	7	Jilin	450.901	0.455873	0.38	0.09	0.19	0.87	7.45	6426.1	2412.26	2734	9.395	485.229	0.599728	8823.19	0.18692
	8	Heilongjiang	562.896	0.855361	0.58	0.1	0.15	0.77	10.41	8314.37	2905.68	3825	12.885	663.843	0.44718	7596.55	0.193723
	9	Shanghai	348.182	1.15325	0.03	0.06	0.04	0.28	1.15	14069.9	7872.23	2141	1.54	7488.62	0.18565	36768.9	0.0442291
	10	Jiangsu	3204.82	2.66659	0.17	0.37	0.74	2.06	12.93	30982	11888.5	7762	15.95	1671.84	0.291083	15316.3	0.269573
	11	Zhejiang	2251.69	2.14397	0.13	0.31	0.38	0.86	9.73	21462.7	8799.31	5212	11.55	1856.25	0.243101	16882.8	0.255893
	12	Anhui	732.052	1.00703	0.29	0.25	0.04	1.01	13.47	8851.66	3234.64	6135	15.385	654.552	0.609218	5272.44	0.226316
	13	Fujian	1019.17	0.885538	0.16	0.18	0.05	0.7	6.65	10823	4346.4	3639	7.89	1122.35	0.410937	11943.9	0.234485
	14	Jiangxi	559.509	0.810321	0.27	0.23	0.12	0.86	7.73	6971.05	2355.86	4400	9.55	848.503	0.542995	5354.23	0.237497
	15	Shandong	2005.91	2.42997	0.36	0.43	0.7	2.38	21.71	30933.3	10358.6	9417	25.54	951.436	0.387536	10999.9	0.193646
	16	Henan	1592.18	2.00254	0.4	0.48	0.05	2.34	17.02	18018.5	5099.76	9429	20.4	981.635	0.470853	5408.59	0.312207
	17	Hubei	744.409	1.17968	0.27	0.27	0.16	1.6	15.37	11328.9	4466.85	5711	17.68	667.237	0.484116	7821.48	0.166652
	18	Hunan	851.75	1.283	0.29	0.2	0.07	0.61	11.87	11555	4633.67	6380	13.515	949.314	0.497273	7262.81	0.183818
	19	Guangdong	2672.18	1.61537	0.22	0.38	0.91	1.83	15.49	36796.7	16321.5	9893	18.735	862.222	0.612428	16498	0.163722
	20	Guangxi	533.996	0.988802	0.27	0.22	0.08	0.81	7.31	7021	2529.51	4816	9.045	1093.2	0.487054	5252.3	0.211107
	21	Hainan	192.33	0.203272	0.04	0.07	0.02	0.13	1.13	1503.06	643.47	854	1.475	1378.11	0.420127	7534.78	0.298895
	22	Chongqing	561.515	1.00884	0.13	0.12	0.04	0.66	5.9	5793.66	2160.48	2839	6.9	1462.08	0.281413	7610	0.259903
	23	Sichuan	1088.1	1.7526	0.3	0.22	0.2	1.09	14.08	12601.2	4561.69	8138	16.165	1084.19	0.46434	5605.42	0.23853
	24	Guizhou	652.008	0.819023	0.2	0.09	0.01	0.27	6.4	3561.56	1652.34	3596	7.325	1118.12	0.43906	4594.94	0.394597
	25	Yunnan	665.293	1.05002	0.23	0.25	0.06	0.49	12.45	5692.12	2218.81	4543	13.945	752.974	0.432658	4884.02	0.299842
	26	Tibet	22.6021	0.0224645	0.05	0	0	0.1	2.27	394.85	218.67	292	2.47	90.9493	1.29983	7488.7	0.103362
	27	Shaanxi	607.208	0.918173	0.32	0.25	0.07	0.63	10.76	7314.58	2699.74	3718	12.605	728.42	0.404935	7261.27	0.224913
	28	Gansu	137.525	0.249032	0.24	0.13	0.01	0.51	5.84	3166.82	1234.21	2551	7.085	351.492	1.02437	4838.14	0.111428
	29	Qinghai	47.4105	0.0904988	0.17	0.02	0.02	0.5	3.26	1018.62	355.93	554	4.08	221.811	0.612163	6424.73	0.133202
	30	Ningxia	40.5307	0.0777399	0.08	0.1	0.02	0.23	1.94	1203.92	475	618	2.515	309.105	0.794959	7686.08	0.0853278
	31	Xinjiang	207.455	0.223132	0.28	0.06	0.14	0.9	8.13	4183.21	1421.38	2131	9.68	230.508	0.955042	6670.01	0.145953
2009	1	Beijing	2795.22	1.64125	0.12	0.09	0.09	0.31	2.06	12153	9179.19	1860	2.845	5768.9	0.113328	49350.5	0.304517
	2	Tianjin	950	0.55374	0.08	0.09	0.07	0.32	1.43	7521.85	3405.16	1228	2.08	2662.21	0.221765	27729.3	0.278988
	3	Hebei	713.25	1.22483	0.49	0.33	0.36	1.56	14.28	17235.5	6068.31	7034	17.55	697.91	0.574283	8627.11	0.117537
	4	Shanxi	898.422	1.07068	0.35	0.2	0.15	1.41	12.13	7358.31	2886.92	3427	14.435	741.724	0.320077	8424.04	0.311204
	5	Inner Mongolia	615.353	0.400896	0.81	0.22	0.31	1.18	12.22	9740.25	3696.65	2458	15.99	250.717	0.613126	15039.3	0.166462
	6	Liaoning	2256.95	2.44872	0.42	0.28	0.26	1.65	8.32	15212.5	5891.25	4341	11.225	2181.49	0.177276	13571.2	0.383103
	7	Jilin	585.444	0.550105	0.39	0.1	0.2	0.88	7.76	7278.75	2756.26	2740	9.77	563.056	0.498086	10059.3	0.212405
	8	Heilongjiang	659.575	1.09865	0.58	0.12	0.16	0.86	11.45	8587	3371.95	3826	14.02	783.631	0.348245	8813.25	0.195606
	9	Shanghai	2357.66	1.28934	0.03	0.08	0.04	0.29	1.17	15046.5	8930.85	2210	1.605	8033.27	0.171406	40411.1	0.263991
	10	Jiangsu	3784.34	3.02828	0.17	0.38	0.85	2.08	13.42	34457.3	13629.1	7810	16.58	1826.47	0.257902	17450.8	0.277667
	11	Zhejiang	2698.61	2.49706	0.17	0.33	0.41	0.89	10.22	22990.3	9918.78	5276	12.245	2039.25	0.211288	18799.8	0.272071
	12	Anhui	913.429	1.24242	0.29	0.28	0.05	1.03	13.94	10062.8	3662.15	6131	15.935	779.677	0.493474	5973.17	0.249424
	13	Fujian	1163.66	1.0018	0.21	0.2	0.06	0.73	6.75	12236.5	5048.49	3666	8.205	1220.97	0.36594	13771.1	0.230496
	14	Jiangxi	679.722	0.939943	0.27	0.24	0.13	0.92	9.22	7655.18	2637.07	4432	11.1	846.795	0.471518	5950.07	0.257757
	15	Shandong	2482.55	2.92	0.37	0.43	0.76	2.39	22.4	33896.7	11768.2	9470	26.325	1109.21	0.324315	12426.8	0.210955
	16	Henan	1984.64	2.34379	0.39	0.49	0.06	2.37	17.72	19480.5	5700.91	9487	21.115	1110.01	0.404773	6009.18	0.348127
	17	Hubei	1022.21	1.51985	0.3	0.33	0.17	1.63	16.88	12961.1	5127.12	5720	19.425	782.418	0.376354	8963.5	0.199373
	18	Hunan	1099.47	1.6065	0.37	0.22	0.08	0.75	14.82	13059.7	5402.81	6406	16.825	954.829	0.398755	8433.98	0.2035
	19	Guangdong	3250.24	3.78908	0.25	0.4	1	1.88	16.02	39482.6	18052.6	10130	19.51	1942.12	0.267347	17820.9	0.180043
	20	Guangxi	700.74	1.20099	0.31	0.24	0.08	0.86	7.72	7759.16	2919.13	4856	9.64	1245.84	0.404335	6011.39	0.240051
	21	Hainan	215.385	0.225015	0.04	0.07	0.02	0.14	1.45	1654.21	748.59	864	1.8	1250.08	0.383975	8664.24	0.287721
	22	Chongqing	715.564	1.23048	0.13	0.16	0.05	0.75	7.04	6530.01	2474.44	2859	8.175	1505.18	0.232348	8654.91	0.289182
	23	Sichuan	1477.59	2.1985	0.33	0.22	0.22	1.31	18.31	14151.3	5198.8	8185	20.615	1066.46	0.3723	6351.62	0.284217
	24	Guizhou	805.23	1.04399	0.2	0.12	0.02	0.32	6.8	3912.68	1885.79	3537	7.82	1335.03	0.338795	5331.61	0.426999
	25	Yunnan	823.316	1.22845	0.25	0.25	0.06	0.5	13.82	6169.75	2519.62	4571	15.38	798.731	0.372095	5512.19	0.326762
	26	Tibet	55.99	0.0561061	0.05	0	0	0.1	2.61	441.36	240.85	296	2.81	199.666	0.527572	8136.82	0.232468
	27	Shaanxi	786.397	1.15551	0.33	0.28	0.08	0.68	12.85	8169.8	3143.74	3727	14.82	779.695	0.322542	8435.04	0.250147
	28	Gansu	192.937	0.339307	0.24	0.16	0.01	0.55	7.66	3387.56	1363.27	2555	8.985	377.637	0.753005	5335.69	0.141525
	29	Qinghai	61.5815	0.110861	0.17	0.02	0.02	0.52	3.97	1081.27	398.54	557	4.8	230.961	0.50243	7155.12	0.154518
	30	Ningxia	53.41	0.09103	0.09	0.1	0.03	0.24	2.03	1353.31	563.74	625	2.65	343.509	0.686587	9019.84	0.0947423
	31	Xinjiang	189.729	0.213349	0.37	0.08	0.14	0.99	9.16	4277.05	1587.72	2159	11.065	192.814	1.01196	7353.96	0.119498
2010	1	Beijing	2730.07	1.84216	0.12	0.09	0.09	0.32	2.09	14113.6	10600.8	1962	2.88	6396.4	0.106505	54030.8	0.257533
	2	Tianjin	1152	0.61175	0.08	0.1	0.1	0.32	1.48	9224.46	4238.65	1299	2.18	2806.19	0.212342	32630.1	0.271785
	3	Hebei	912.347	1.46663	0.49	0.43	0.4	1.59	14.61	20394.3	7123.77	7194	18.135	808.73	0.490512	9902.38	0.128071
	4	Shanxi	1078.76	1.30821	0.38	0.3	0.19	1.42	12.77	9200.86	3412.38	3574	15.41	848.935	0.273198	9547.79	0.31613
	5	Inner Mongolia	732.002	0.461757	0.89	0.24	0.34	1.24	14.44	11672	4209.03	2472	18.55	248.926	0.535347	17026.8	0.173912
	6	Liaoning	2663.33	2.8584	0.43	0.31	0.29	1.71	8.48	18457.3	6849.37	4375	11.535	2478.02	0.153058	15655.7	0.388844
	7	Jilin	729.396	0.648016	0.4	0.19	0.19	0.91	8.1	8667.58	3111.12	2747	10.325	627.618	0.423909	11325.5	0.234448
	8	Heilongjiang	876.308	1.58658	0.58	0.14	0.15	0.91	11.89	10368.6	4040.55	3833	14.515	1093.06	0.241588	10541.5	0.216878
	9	Shanghai	2855.02	2.20561	0.04	0.08	0.03	0.31	1.2	17166	9833.51	2303	1.665	13246.9	0.104415	42698.7	0.290336
	10	Jiangsu	4569.02	3.59915	0.19	0.41	0.95	2.13	14.17	41425.5	17131.5	7869	17.575	2047.88	0.218635	21770.8	0.266704
	11	Zhejiang	3271.15	2.99474	0.18	0.34	0.43	0.91	10.59	27722.3	12063.8	5447	12.695	2358.99	0.181886	22147.6	0.271154
	12	Anhui	1134.61	1.54664	0.29	0.29	0.05	1.05	14.23	12359.3	4193.69	5957	16.255	951.486	0.385158	7039.94	0.270551
	13	Fujian	1317.02	1.15323	0.21	0.24	0.06	0.74	7.07	14737.1	5850.62	3693	8.61	1339.4	0.320232	15842.5	0.225107
	14	Jiangxi	815.082	1.07449	0.28	0.31	0.14	0.93	10.15	9451.26	3121.4	4462	12.215	879.65	0.415266	6995.52	0.261127
	15	Shandong	3039.37	3.52779	0.38	0.43	0.81	2.39	22.77	39169.9	14343.1	9588	26.775	1317.57	0.271785	14959.5	0.211904
	16	Henan	2294.8	2.58	0.43	0.5	0.06	2.4	18.26	23092.4	6607.89	9405	21.81	1182.94	0.364535	7025.93	0.347282
	17	Hubei	1445.19	2.10845	0.34	0.37	0.22	1.62	18.78	15967.6	6053.37	5728	21.57	977.494	0.271668	10568	0.238742
	18	Hunan	1472.89	2.05013	0.37	0.24	0.08	0.8	18.4	16038	6369.27	6570	20.47	1001.53	0.320468	9694.47	0.231249
	19	Guangdong	3664.54	4.02803	0.27	0.48	1.01	1.91	17.01	46013.1	20711.5	10441	20.745	1941.69	0.259209	19836.7	0.176932
	20	Guangxi	943.134	1.42144	0.32	0.26	0.09	0.86	8.12	9569.85	3383.11	4610	10.12	1404.58	0.324319	7338.63	0.278777
	21	Hainan	254.976	0.25684	0.07	0.07	0.03	0.14	2.1	2064.5	953.67	869	2.55	1007.22	0.338343	10974.3	0.267363
	22	Chongqing	905.965	1.6104	0.14	0.19	0.06	0.75	7.72	7925.58	2881.08	2885	8.955	1798.32	0.179148	9986.41	0.314453
	23	Sichuan	1882.2	2.7175	0.35	0.27	0.26	1.31	20.6	17185.5	6030.41	8045	23.105	1176.15	0.296044	7495.85	0.312118
	24	Guizhou	1061.23	1.28816	0.2	0.15	0.02	0.36	7.26	4602.16	2177.07	3479	8.36	1540.86	0.270075	6257.75	0.487458
	25	Yunnan	998.875	1.40312	0.25	0.26	0.07	0.58	15.81	7224.18	2892.31	4602	17.44	804.543	0.327983	6284.9	0.345355
	26	Tibet	71.44	0.0683724	0.05	0	0	0.1	3.62	507.46	274.82	300	3.82	178.985	0.438774	9160.67	0.259952
	27	Shaanxi	969.895	1.45082	0.41	0.34	0.08	0.72	13.45	10123.5	3688.93	3735	15.8	918.243	0.25744	9876.65	0.26292
	28	Gansu	237.078	0.428899	0.24	0.2	0.02	0.58	8.57	4120.75	1536.5	2560	10	428.899	0.596877	6001.95	0.154297
	29	Qinghai	71.02	0.122439	0.19	0.02	0.02	0.54	4.76	1350.43	470.88	563	5.66	216.324	0.45982	8363.77	0.150824
	30	Ningxia	67.8	0.102	0.12	0.12	0.07	0.25	2.12	1689.65	702.45	633	2.915	349.914	0.620588	11097.2	0.0965193
	31	Xinjiang	290.694	0.3037	0.42	0.08	0.14	1.1	9.86	5437.47	1766.69	2185	11.97	253.718	0.71946	8085.54	0.164542
2011	1	Beijing	3243	2.14	0.12	0.09	0.1	0.33	2.12	16251.9	12363.2	2019	2.925	7316.24	0.0943458	61234.2	0.262311
	2	Tianjin	1520	0.97	0.09	0.11	0.11	0.32	1.52	11307.3	5219.24	1355	2.28	4254.39	0.139691	38518.4	0.29123
	3	Hebei	1221	1.87	0.52	0.48	0.43	1.67	14.91	24515.8	8483.17	7241	18.695	1000.27	0.387219	11715.5	0.143932
	4	Shanxi	1342	1.52	0.38	0.4	0.21	1.44	13.1	11237.5	3960.87	3593	15.97	951.785	0.236382	11023.9	0.338814
	5	Inner Mongolia	890	0.57	0.92	0.29	0.37	1.37	14.79	14359.9	5015.89	2482	19.185	297.107	0.435439	20209.1	0.177436
	6	Liaoning	3335	3.3	0.43	0.33	0.3	1.73	8.77	22226.7	8158.98	4383	11.885	2776.61	0.132818	18615.1	0.408752
	7	Jilin	929	0.76	0.4	0.23	0.19	0.88	8.38	10568.8	3679.91	2749	10.67	712.277	0.361711	13386.4	0.252452
	8	Heilongjiang	1092	2.04	0.59	0.37	0.13	0.88	12.41	12582	4918.09	3834	15.49	1316.98	0.187941	12827.6	0.222037
	9	Shanghai	3194	2.39	0.05	0.08	0.04	0.31	1.21	19195.7	11142.9	2347	1.715	13935.9	0.0982008	47477	0.286641
	10	Jiangsu	5554	4.17	0.24	0.41	0.99	2.18	14.41	49110.3	20842.2	7899	18.03	2312.81	0.189424	26385.9	0.266478
	11	Zhejiang	4080	3.48	0.18	0.35	0.46	0.92	10.79	32318.8	14180.2	5463	12.95	2687.26	0.156983	25956.9	0.287725
	12	Anhui	1901	2.28	0.31	0.3	0.06	1.06	14.34	15300.6	4975.96	5968	16.46	1385.18	0.261754	8337.73	0.382037
	13	Fujian	1598	1.4	0.21	0.27	0.07	0.75	7.37	17560.2	6878.74	3720	8.985	1558.15	0.265714	18491.2	0.23231
	14	Jiangxi	1101	1.6	0.28	0.36	0.14	0.95	11.45	11702.8	3921.2	4488	13.625	1174.31	0.2805	8737.08	0.280781
	15	Shandong	3737	4.17	0.42	0.44	0.87	2.42	23.14	45361.8	17370.9	9637	27.36	1524.12	0.231103	18025.2	0.21513
	16	Henan	2802	3.07	0.43	0.52	0.06	2.5	19.12	26931	7991.72	9388	22.76	1348.86	0.305798	8512.7	0.350613
	17	Hubei	1997	2.74	0.34	0.4	0.24	1.71	19.65	19632.3	7247.02	5758	22.565	1214.27	0.210146	12586	0.275562
	18	Hunan	1786	2.53	0.37	0.26	0.1	0.94	19.89	19669.6	7539.54	6596	22.09	1145.31	0.260711	11430.5	0.236884
	19	Guangdong	4908	5.81	0.28	0.5	1.03	1.9	17.24	53210.3	24097.7	10505	21.06	2758.78	0.180809	22939.3	0.203671
	20	Guangxi	1278	1.76	0.32	0.28	0.09	0.91	8.73	11720.9	3998.33	4645	10.795	1630.38	0.26392	8607.81	0.319633
	21	Hainan	324	0.3	0.07	0.07	0.03	0.14	2.21	2522.66	1148.93	877	2.66	1127.82	0.292333	13100.7	0.282002
	22	Chongqing	1270	2.22	0.14	0.19	0.06	0.75	8.36	10011.4	3623.81	2919	9.595	2313.71	0.131486	12414.6	0.35046
	23	Sichuan	2449	3.52	0.35	0.3	0.28	1.31	22.09	21026.7	7014.04	8050	24.675	1426.55	0.228693	8713.09	0.349157
	24	Guizhou	1429	1.7	0.21	0.2	0.02	0.38	7.96	5701.84	2781.29	3469	9.2	1847.83	0.204059	8017.56	0.51379
	25	Yunnan	1300	1.71	0.25	0.27	0.08	0.96	16.58	8893.12	3701.79	4631	18.43	927.835	0.270819	7993.5	0.351181
	26	Tibet	97	0.09	0.05	0	0	0.1	3.89	605.83	322.57	303	4.09	220.049	0.336667	10645.9	0.30071
	27	Shaanxi	1325	1.84	0.41	0.38	0.08	0.76	13.95	12512.3	4355.81	3743	16.4	1121.95	0.203424	11637.2	0.304191
	28	Gansu	334	0.58	0.24	0.23	0.02	0.59	9.17	5020.37	1963.79	2564	10.665	543.835	0.442069	7659.09	0.170079
	29	Qinghai	92	0.14	0.19	0.11	0.03	0.53	5	1670.44	540.18	568	6.085	230.074	0.405714	9510.21	0.170314
	30	Ningxia	84	0.12	0.13	0.13	0.07	0.26	2.39	2102.21	861.92	639	3.24	370.37	0.5325	13488.6	0.0974568
	31	Xinjiang	443	0.4	0.43	0.15	0.14	1.11	10.43	6610.05	2245.12	2209	12.715	314.589	0.55225	10163.5	0.197317
2012	1	Beijing	3661	2.31	0.13	0.09	0.11	0.33	2.13	17879.4	13669.9	2069	2.975	7764.71	0.0895671	66070.2	0.267814
	2	Tianjin	1828	1.08	0.09	0.11	0.11	0.33	1.54	12893.9	6058.46	1413	2.305	4685.47	0.130833	42876.6	0.301727
	3	Hebei	1588	2.3	0.56	0.51	0.47	1.76	15.54	26575	9384.78	7288	19.59	1174.07	0.31687	12877	0.16921
	4	Shanxi	1813	1.92	0.38	0.5	0.21	1.48	13.42	12112.8	4682.95	3611	16.51	1162.93	0.188073	12968.6	0.387149
	5	Inner Mongolia	1129	0.6	0.95	0.31	0.47	1.41	15.1	15880.6	5630.5	2490	19.745	303.874	0.415	22612.4	0.200515
	6	Liaoning	3940	3.67	0.5	0.39	0.33	1.74	9	24846.4	9460.12	4389	12.48	2940.71	0.119591	21554.2	0.416485
	7	Jilin	1178	0.9	0.44	0.23	0.19	0.89	8.54	11939.2	4150.36	2750	10.955	821.543	0.305556	15092.2	0.283831
	8	Heilongjiang	1300	2.54	0.6	0.41	0.15	0.96	12.93	13691.6	5540.31	3834	16.18	1569.84	0.150945	14450.5	0.234644
	9	Shanghai	3614	2.59	0.05	0.08	0.04	0.32	1.25	20181.7	12199.1	2380	1.76	14715.9	0.0918919	51256.9	0.29625
	10	Jiangsu	6495	4.68	0.24	0.44	1.05	2.21	14.61	54058.2	23518	7920	18.365	2548.33	0.169231	29694.4	0.276172
	11	Zhejiang	4801	4	0.18	0.36	0.49	0.94	11	34665.3	15681.1	5477	13.22	3025.72	0.136925	28630.9	0.306164
	12	Anhui	2618	2.95	0.33	0.32	0.18	0.99	15.94	17212	5628.48	5988	18.245	1616.88	0.202983	9399.6	0.465134
	13	Fujian	1917	1.67	0.23	0.34	0.07	0.83	7.65	19701.8	7737.13	3748	9.505	1756.97	0.224431	20643.4	0.247766
	14	Jiangxi	1406	2.05	0.28	0.42	0.15	0.95	12.03	12948.9	4486.06	4504	14.335	1430.07	0.219707	9960.17	0.313415
	15	Shandong	4520	4.87	0.43	0.5	0.91	2.47	24.3	50013.2	19995.8	9685	28.735	1694.8	0.198871	20646.2	0.226047
	16	Henan	3364	3.63	0.49	0.58	0.1	2.5	19.44	29599.3	9157.57	9406	23.42	1549.96	0.259118	9735.88	0.367346
	17	Hubei	2638	3.45	0.38	0.4	0.25	1.72	20.31	22250.5	8208.58	5779	23.36	1476.88	0.167507	14204.2	0.321371
	18	Hunan	2234	3.02	0.38	0.4	0.11	1.01	20.36	22154.2	8643.6	6639	22.915	1317.91	0.219834	13019.4	0.258457
	19	Guangdong	7489	6.25	0.28	0.55	1.05	1.9	17.72	57067.9	26519.7	10594	21.66	2885.5	0.169504	25032.7	0.282394
	20	Guangxi	1660	2.11	0.32	0.29	0.1	0.97	9.16	13035.1	4615.3	4682	11.285	1869.74	0.221896	9857.54	0.359673
	21	Hainan	379	0.33	0.07	0.08	0.03	0.15	2.35	2855.54	1339.53	887	2.825	1168.14	0.268788	15101.8	0.282935
	22	Chongqing	1663	3.08	0.15	0.19	0.06	0.76	8.68	11409.6	4494.41	2945	9.95	3095.48	0.0956169	15261.2	0.370015
	23	Sichuan	3280	4.42	0.35	0.43	0.3	1.38	23.43	23872.8	8242.31	8076	26.33	1678.69	0.182715	10205.9	0.397947
	24	Guizhou	1860	2.14	0.21	0.26	0.02	0.41	8.66	6852.2	3282.75	3484	10.035	2132.54	0.162804	9422.36	0.566598
	25	Yunnan	1703	2.05	0.26	0.29	0.1	1.03	17.2	10309.5	4235.72	4659	19.175	1069.1	0.227268	9091.48	0.402057
	26	Tibet	126	0.11	0.05	0	0	0.1	4.18	701.03	377.8	308	4.38	251.142	0.28	12266.2	0.33351
	27	Shaanxi	1713	2.33	0.41	0.41	0.1	0.84	14.63	14453.7	5009.65	3753	17.2	1354.65	0.161073	13348.4	0.34194
	28	Gansu	471	0.78	0.25	0.25	0.02	0.66	10.14	5650.2	2269.61	2578	11.74	664.395	0.330513	8803.76	0.207525
	29	Qinghai	124	0.16	0.19	0.11	0.03	0.6	5.21	1893.54	624.29	573	6.33	252.765	0.358125	10895.1	0.198626
	30	Ningxia	103	0.13	0.13	0.13	0.09	0.28	2.6	2341.29	982.52	647	3.48	373.563	0.497692	15185.8	0.104832
	31	Xinjiang	580	0.49	0.47	0.23	0.14	1.22	11.89	7505.31	2703.18	2233	14.51	337.698	0.455714	12105.6	0.214562
2013	1	Beijing	4001	2.52	0.13	0.09	0.12	0.33	2.15	19800.8	15348.6	2115	3.005	8386.02	0.0839286	72570.3	0.260675
	2	Tianjin	1859	1.22	0.1	0.11	0.13	0.32	1.57	14442	6979.6	1472	2.38	5126.05	0.120656	47415.8	0.266348
	3	Hebei	2010	2.7	0.63	0.56	0.48	1.85	16.77	28443	10279.1	7333	21.185	1274.49	0.271593	14017.6	0.195542
	4	Shanxi	2305	2.5	0.38	0.5	0.22	1.51	13.6	12665.2	5311.18	3630	16.715	1495.66	0.1452	14631.3	0.43399
	5	Inner Mongolia	1404	0.68	1.02	0.41	0.56	1.44	15.5	16916.5	6236.66	2498	20.66	329.138	0.367353	24966.6	0.22512
	6	Liaoning	4648	4.09	0.51	0.4	0.34	1.76	9.6	27213.2	11033.1	4390	13.15	3110.27	0.107335	25132.4	0.421277
	7	Jilin	1477	1.04	0.44	0.23	0.19	0.9	8.66	13046.4	4707.7	2751	11.08	938.628	0.264519	17112.7	0.313741
	8	Heilongjiang	1386	2.92	0.6	0.41	0.16	0.99	13.18	14454.9	6134.12	3835	16.455	1774.54	0.131336	15995.1	0.225949
	9	Shanghai	3341	2.67	0.05	0.08	0.04	0.33	1.26	21818.2	13785.5	2415	1.775	15042.3	0.0904494	57082.6	0.242357
	10	Jiangsu	7106	5.23	0.26	0.44	1.13	2.27	14.83	59753.4	27197.4	7939	18.755	2788.59	0.151797	34258	0.261275
	11	Zhejiang	5536	4.44	0.2	0.38	0.53	0.96	11.2	37756.6	17948.7	5498	13.57	3271.92	0.123829	32645.9	0.308434
	12	Anhui	3010	3.4	0.35	0.35	0.23	1.04	16.81	19229.3	6572.14	6030	19.31	1760.75	0.177353	10899.1	0.457994
	13	Fujian	2286	2.01	0.27	0.39	0.07	0.9	8.09	21868.5	8664.66	3774	10.2	1970.59	0.187761	22958.8	0.26383
	14	Jiangxi	1900	2.5	0.31	0.43	0.16	0.98	12.27	14410.2	5108.66	4522	14.71	1699.52	0.18088	11297.3	0.371917
	15	Shandong	5184	5.42	0.43	0.5	0.95	2.51	25.14	55230.3	23221.5	9733	29.635	1828.92	0.179576	23858.5	0.223241
	16	Henan	3876	4.11	0.49	0.59	0.16	2.53	19.68	32191.3	11475.7	9413	23.755	1730.16	0.229027	12191.3	0.337757
	17	Hubei	3215	4.09	0.39	0.43	0.28	1.76	21.29	24791.8	9974.92	5799	24.48	1670.75	0.141785	17201.1	0.322308
	18	Hunan	2682	3.62	0.4	0.51	0.11	1.07	20.66	24621.7	10077.4	6691	23.525	1538.79	0.184834	15061.1	0.26614
	19	Guangdong	8433	6.98	0.35	0.57	1.06	1.91	18.64	62474.8	30503.4	10644	22.845	3055.37	0.152493	28657.9	0.276461
	20	Guangxi	2057	2.47	0.4	0.33	0.1	1.04	9.63	14449.9	5427.94	4719	12.11	2039.64	0.191053	11502.3	0.378965
	21	Hainan	429	0.37	0.07	0.08	0.03	0.15	2.42	3177.56	1644.14	895	2.895	1278.07	0.241892	18370.3	0.260927
	22	Chongqing	1771	3.08	0.17	0.23	0.06	0.77	9.04	12783.3	5968.29	2970	10.455	2945.96	0.0964286	20095.3	0.296735
	23	Sichuan	3877	4.92	0.35	0.5	0.3	1.37	24.66	26392.1	9551.36	8107	27.695	1776.49	0.164776	11781.6	0.405911
	24	Guizhou	2371	2.68	0.21	0.33	0.03	0.41	9.54	8086.86	3812.15	3502	11.065	2422.05	0.130672	10885.6	0.621959
	25	Yunnan	2111	2.5	0.26	0.32	0.1	1.03	17.84	11832.3	5032.3	4687	19.875	1257.86	0.18748	10736.7	0.41949
	26	Tibet	165	0.13	0.05	0	0	0.1	4.87	815.67	438.07	312	5.07	256.41	0.24	14040.7	0.376652
	27	Shaanxi	2135	2.85	0.44	0.44	0.1	0.84	14.9	16205.5	5832.14	3764	17.62	1617.48	0.13207	15494.5	0.366075
	28	Gansu	620	1.01	0.26	0.3	0.02	0.73	10.68	6330.69	2740.65	2582	12.445	811.571	0.255644	10614.4	0.226224
	29	Qinghai	159	0.18	0.19	0.12	0.04	0.61	5.71	2122.06	766.06	578	6.865	262.2	0.321111	13253.6	0.207556
	30	Ningxia	127	0.18	0.13	0.13	0.1	0.3	2.83	2577.57	1107.17	654	3.73	482.574	0.363333	16929.2	0.114707
	31	Xinjiang	673	0.52	0.47	0.27	0.15	1.33	12.54	8443.84	3434.13	2264	15.305	339.758	0.435385	15168.4	0.195974
2014	1	Beijing	4280	2.61	0.13	0.1	0.13	0.33	2.18	21330.8	16627	2152	3.065	8515.5	0.0824521	77263.2	0.257412
	2	Tianjin	2161	1.38	0.1	0.11	0.13	0.31	1.61	15726.9	7795.18	1517	2.415	5714.29	0.109928	51385.5	0.277223
	3	Hebei	2561	3.15	0.63	0.59	0.51	1.93	17.29	29421.2	10960.8	7384	21.835	1442.64	0.234413	14844	0.23365
	4	Shanxi	2846	2.99	0.5	0.5	0.25	1.52	13.71	12761.5	5678.69	3648	17.22	1736.35	0.122007	15566.6	0.501172
	5	Inner Mongolia	1805	0.75	1.02	0.42	0.63	1.45	16.01	17770.2	7022.55	2505	21.265	352.692	0.334	28034.1	0.257029
	6	Liaoning	5289	4.62	0.51	0.42	0.35	1.8	10.09	28626.6	11956.2	4391	13.71	3369.8	0.0950433	27228.9	0.442365
	7	Jilin	1846	1.21	0.45	0.23	0.2	0.91	8.87	13803.1	4992.54	2752	11.335	1067.49	0.227438	18141.5	0.369752
	8	Heilongjiang	1066	1.07	0.6	0.41	0.18	1.06	13.5	15039.4	6883.61	3833	16.83	635.769	0.358224	17958.8	0.154861
	9	Shanghai	3415	2.68	0.05	0.08	0.04	0.34	1.29	23567.7	15275.7	2426	1.81	14806.6	0.0905224	62966.7	0.223557
	10	Jiangsu	8145	5.74	0.27	0.45	1.2	2.28	14.98	65088.3	30599.5	7960	19.03	3016.29	0.138676	38441.6	0.266181
	11	Zhejiang	6300	4.9	0.23	0.39	0.57	0.98	11.37	40173	19220.8	5508	13.9	3525.18	0.112408	34896.1	0.32777
	12	Anhui	3430	3.79	0.35	0.38	0.26	1.07	16.96	20848.8	7378.68	6083	19.565	1937.13	0.160501	12130	0.464853
	13	Fujian	2707	2.34	0.28	0.41	0.08	0.92	8.29	24055.8	9525.6	3806	10.49	2230.7	0.16265	25027.9	0.284182
	14	Jiangxi	2649	3.1	0.37	0.45	0.19	0.99	12.83	15714.6	5782.98	4542	15.525	1996.78	0.146516	12732.2	0.458068
	15	Shandong	6193	6	0.5	0.51	0.98	2.54	25.84	59426.6	25840.1	9789	30.61	1960.14	0.16315	26397.1	0.239666
	16	Henan	4366	4.58	0.52	0.59	0.18	2.56	19.76	34938.2	12961.7	9436	23.96	1911.52	0.206026	13736.4	0.336839
	17	Hubei	3752	4.7	0.41	0.51	0.33	1.8	22.42	27379.2	11349.9	5816	25.9	1814.67	0.123745	19515	0.330575
	18	Hunan	3046	4.12	0.46	0.55	0.12	1.16	21.13	27037.3	11406.5	6737	24.31	1694.78	0.163519	16931.1	0.26704
	19	Guangdong	9227	3.2	0.4	0.63	1.08	1.92	19.71	67809.9	33223.3	10724	24.21	1321.77	0.335125	30980.3	0.277727
	20	Guangxi	3250	3.6	0.47	0.37	0.1	1.06	10.06	15672.9	5934.49	4754	12.84	2803.74	0.132056	12483.2	0.547646
	21	Hainan	506	0.47	0.07	0.08	0.03	0.17	2.54	3500.72	1815.23	903	3.025	1553.72	0.192128	20102.2	0.278753
	22	Chongqing	2003	3.49	0.18	0.24	0.07	0.78	9.87	14262.6	6672.51	2991	11.35	3074.89	0.085702	22308.6	0.300187
	23	Sichuan	4891	5.35	0.4	0.55	0.33	1.39	25.7	28536.7	11043.2	8140	29.025	1843.24	0.15215	13566.6	0.442897
	24	Guizhou	2895	3.21	0.24	0.4	0.04	0.45	10.76	9266.39	4128.5	3508	12.545	2558.79	0.109283	11768.8	0.701223
	25	Yunnan	2665	2.86	0.29	0.33	0.11	1.06	18.95	12814.6	5542.7	4714	21.12	1354.17	0.164825	11758	0.480813
	26	Tibet	111	0.16	0.08	0	0	0.1	5.44	920.83	492.35	318	5.73	279.232	0.19875	15482.7	0.225449
	27	Shaanxi	2521	3.32	0.45	0.45	0.12	0.84	15.12	17689.9	6547.76	3775	17.91	1853.71	0.113705	17345.1	0.385017
	28	Gansu	780	1.26	0.34	0.33	0.03	0.75	11.41	6836.82	3009.61	2591	13.495	933.679	0.205635	11615.6	0.25917
	29	Qinghai	201	0.2	0.21	0.17	0.04	0.64	6.08	2303.32	853.08	583	7.41	269.906	0.2915	14632.6	0.235617
	30	Ningxia	142	0.17	0.13	0.13	0.15	0.34	3.11	2752.1	1193.87	662	4.08	416.667	0.389412	18034.3	0.118941
	31	Xinjiang	830	0.58	0.55	0.43	0.13	1.39	13.19	9273.46	3785.9	2298	16.525	350.983	0.396207	16474.8	0.219235
2015	1	Beijing	4616	2.72	0.13	0.1	0.14	0.34	2.19	23014.6	18331.7	2171	3.09	8802.59	0.0798162	84439.2	0.251804
	2	Tianjin	2794	1.74	0.1	0.11	0.13	0.32	1.66	16538.2	8625.15	1547	2.47	7044.53	0.088908	55754	0.323936
	3	Hebei	3433	3.72	0.7	0.63	0.54	1.97	17.86	29806.1	11979.8	7425	22.745	1635.52	0.199597	16134.4	0.286566
	4	Shanxi	3447	3.61	0.51	0.5	0.25	1.52	13.78	12766.5	6789.06	3664	17.32	2084.3	0.101496	18529.1	0.507729
	5	Inner Mongolia	2257	0.85	1.21	0.5	0.6	1.46	16.38	17831.5	7213.51	2511	22.34	380.483	0.295412	28727.6	0.312885
	6	Liaoning	3825	3.29	0.58	0.42	0.36	1.81	10.65	28669	13243	4382	14.495	2269.75	0.133191	30221.4	0.288831
	7	Jilin	2315	1.41	0.51	0.26	0.2	0.93	9.01	14063.1	5461.14	2753	11.725	1202.56	0.195248	19837.1	0.423904
	8	Heilongjiang	1361	1.3	0.62	0.43	0.19	1.13	13.63	15083.7	7652.09	3812	17.105	760.012	0.293231	20073.7	0.17786
	9	Shanghai	3500	2.84	0.05	0.08	0.05	0.35	1.32	25123.5	17022.6	2415	1.855	15310	0.0850352	70487.1	0.205609
	10	Jiangsu	9050	6.22	0.27	0.45	1.27	2.29	15.15	70116.4	34085.9	7976	19.275	3226.98	0.128232	42735.6	0.265506
	11	Zhejiang	7139	5.35	0.26	0.39	0.6	1	11.56	42886.5	21341.9	5539	14.22	3762.31	0.103533	38530.3	0.334506
	12	Anhui	4120	4.44	0.42	0.42	0.32	1.07	18.29	22005.6	8602.11	6144	21.245	2089.9	0.138378	14000.8	0.478952
	13	Fujian	3150	2.67	0.32	0.48	0.08	0.95	8.75	25979.8	10796.9	3839	11.225	2378.62	0.143783	28124.3	0.29175
	14	Jiangxi	3630	3.85	0.4	0.51	0.2	1.01	12.99	16723.8	6539.23	4566	15.915	2419.1	0.118597	14321.6	0.555111
	15	Shandong	7062	6.6	0.54	0.53	1	2.52	26.24	63002.3	28537.3	9847	31.18	2116.74	0.149197	28980.8	0.247465
	16	Henan	5035	5.18	0.53	0.63	0.21	2.62	20.05	37002.2	14875.2	9480	24.42	2121.21	0.183012	15691.2	0.338482
	17	Hubei	4314	5.1	0.41	0.62	0.52	2.16	24.09	29550.2	12736.8	5852	28.16	1811.08	0.114745	21764.8	0.338704
	18	Hunan	3712	4.73	0.45	0.57	0.13	1.26	21.35	28902.2	12759.8	6783	24.6	1922.76	0.143404	18811.4	0.290914
	19	Guangdong	10365	8.48	0.4	0.7	1.09	1.92	20.15	72812.6	36853.5	10849	24.8	3419.35	0.127936	33969.5	0.281249
	20	Guangxi	3252	3.3	0.51	0.43	0.11	1.11	10.5	16803.1	6520.15	4796	13.555	2434.53	0.145333	13595	0.498762
	21	Hainan	572	0.53	0.1	0.08	0.04	0.17	2.63	3702.76	1972.22	911	3.215	1648.52	0.171887	21649	0.290028
	22	Chongqing	2250	3.92	0.19	0.25	0.07	0.79	11.29	15717.3	7497.75	3017	12.825	3056.53	0.0769643	24851.7	0.30009
	23	Sichuan	6210	5.93	0.44	0.6	0.33	1.4	26.61	30053.1	13127.7	8204	30.16	1966.18	0.138347	16001.6	0.473045
	24	Guizhou	3500	3.6	0.28	0.51	0.05	0.62	12.06	10502.6	4714.12	3530	14.28	2521.01	0.0980556	13354.4	0.74245
	25	Yunnan	3281	3.23	0.29	0.4	0.12	1.09	19.71	13619.2	6147.27	4742	22.045	1465.18	0.146811	12963.5	0.533733
	26	Tibet	280	0.2	0.08	0	0	0.1	5.84	1026.39	552.16	324	6.13	326.264	0.162	17042	0.507099
	27	Shaanxi	3006	3.86	0.45	0.51	0.13	0.85	15.38	18021.9	7342.1	3793	18.305	2108.71	0.0982642	19357	0.40942
	28	Gansu	975	1.56	0.38	0.35	0.04	0.79	12.04	6790.32	3341.46	2600	14.315	1089.77	0.166667	12851.8	0.291789
	29	Qinghai	248	0.23	0.23	0.27	0.05	0.7	6.46	2417.05	1000.81	588	8.09	284.302	0.255652	17020.6	0.247799
	30	Ningxia	161	0.18	0.13	0.15	0.16	0.34	3.3	2911.77	1294.41	668	4.32	416.667	0.371111	19377.4	0.124381
	31	Xinjiang	1022	0.61	0.59	0.43	0.13	1.45	13.7	9324.8	4169.32	2360	17.185	354.961	0.386885	17666.6	0.245124
2016	1	Beijing	5020	2.85	0.13	0.1	0.14	0.34	2.2	25669.1	20594.9	2173	3.1	9193.55	0.0762456	94776.3	0.24375
	2	Tianjin	3100	1.91	0.11	0.12	0.12	0.32	1.68	17885.4	10093.8	1562	2.53	7549.41	0.0817801	64621.1	0.307119
	3	Hebei	4654	4.67	0.7	0.65	0.56	1.99	18.26	32070.5	13320.7	7470	23.215	2011.63	0.159957	17832.3	0.349381
	4	Shanxi	4247	4.46	0.53	0.53	0.26	1.54	13.91	13050.4	7236.64	3682	17.59	2535.53	0.0825561	19654.1	0.586875
	5	Inner Mongolia	2714	0.98	1.23	0.52	0.67	1.69	18.83	18128.1	7937.08	2520	25.075	390.828	0.257143	31496.3	0.341939
	6	Liaoning	4225	4.51	0.56	0.42	0.41	1.79	10.8	22246.9	11467.3	4378	14.625	3083.76	0.0970732	26193	0.368439
	7	Jilin	2897	1.66	0.51	0.31	0.21	0.94	9.72	14776.8	6273.33	2733	12.55	1322.71	0.164639	22954	0.461796
	8	Heilongjiang	1603	1.45	0.62	0.44	0.24	1.16	13.85	15386.1	8314.94	3799	17.41	832.855	0.262	21887.2	0.192786
	9	Shanghai	3820	3.05	0.05	0.08	0.05	0.35	1.33	28178.7	19662.9	2420	1.865	16353.9	0.0793443	81251.7	0.194274
	10	Jiangsu	10200	6.8	0.28	0.47	1.3	2.31	15.44	77388.3	38691.6	7999	19.675	3456.16	0.117632	48370.5	0.263623
	11	Zhejiang	8093	5.84	0.26	0.41	0.64	1.02	11.69	47251.4	24091.6	5590	14.44	4044.32	0.0957192	43097.6	0.335927
	12	Anhui	4932	5.25	0.42	0.45	0.38	1.07	19.41	24407.6	10018.3	6196	22.485	2334.89	0.118019	16169	0.492298
	13	Fujian	3935	3.15	0.32	0.48	0.1	1.01	8.98	28810.6	12353.9	3874	11.505	2737.94	0.122984	31889.2	0.318523
	14	Jiangxi	4993	4.7	0.4	0.59	0.26	1.06	13.4	18499	7764.93	4592	16.57	2836.45	0.0977021	16909.7	0.643019
	15	Shandong	8020	7.1	0.55	0.57	1	2.45	26.48	68024.5	31751.7	9947	31.495	2254.33	0.140099	31920.9	0.252585
	16	Henan	5764	5.83	0.56	0.64	0.31	2.62	23.03	40471.8	16909.8	9532	27.61	2111.55	0.163499	17740	0.340868
	17	Hubei	4870	5.73	0.41	0.62	0.55	2.2	24.98	32665.4	14351.7	5885	29.1	1969.07	0.102705	24386.9	0.339333
	18	Hunan	4707	5.65	0.47	0.61	0.16	1.36	21.59	31551.4	14631.8	6822	25.06	2254.59	0.120743	21448	0.321696
	19	Guangdong	11560	3.9	0.42	0.77	1.13	1.92	20.46	80854.9	42050.9	10999	25.35	1538.46	0.282026	38231.5	0.274905
	20	Guangxi	4191	4.09	0.52	0.46	0.14	1.19	10.89	18317.6	7247.18	4838	14.105	2899.68	0.118289	14979.7	0.578294
	21	Hainan	669	0.6	0.1	0.08	0.04	0.17	2.77	4053.2	2198.9	917	3.355	1788.38	0.152833	23979.3	0.304243
	22	Chongqing	2645	4.51	0.21	0.28	0.07	0.75	11.6	17740.6	8538.43	3048	13.235	3407.63	0.0675831	28013.2	0.309776
	23	Sichuan	7706	6.3	0.46	0.65	0.36	1.45	27.92	32934.5	15556.3	8262	31.685	1988.32	0.131143	18828.7	0.495362
	24	Guizhou	5027	5.31	0.33	0.54	0.11	0.67	13.23	11776.7	5261.01	3555	15.745	3372.5	0.0669492	14798.9	0.95552
	25	Yunnan	4726	4.31	0.37	0.41	0.12	1.18	20.09	14788.4	6903.15	4771	22.73	1896.17	0.110696	14469	0.684615
	26	Tibet	330	0.23	0.08	0	0.03	0.1	7.14	1151.41	606.46	331	7.46	308.311	0.143913	18322.1	0.544141
	27	Shaanxi	3813	4.49	0.46	0.52	0.16	0.9	15.68	19399.6	8215.02	3813	18.71	2399.79	0.084922	21544.8	0.46415
	28	Gansu	1220	1.9	0.41	0.48	0.04	0.93	12.51	7200.37	3701.42	2610	15.205	1249.59	0.137368	14181.7	0.329603
	29	Qinghai	310	0.29	0.23	0.29	0.06	0.71	7	2572.49	1101.32	593	8.685	333.909	0.204483	18572	0.28148
	30	Ningxia	210	0.21	0.13	0.16	0.18	0.36	3.38	3168.59	1438.55	675	4.45	471.91	0.321429	21311.9	0.14598
	31	Xinjiang	1401	0.81	0.59	0.44	0.13	1.57	14.41	9649.7	4353.72	2398	17.975	450.626	0.296049	18155.6	0.321794
2017	1	Beijing	5469	2.97	0.13	0.1	0.15	0.4	2.22	28014.9	22567.8	2171	3.16	9398.73	0.0730976	103951	0.242337
	2	Tianjin	3545	2.11	0.11	0.12	0.12	0.31	1.65	18549.2	10786.6	1557	2.495	8456.91	0.0737915	69278.4	0.328647
	3	Hebei	6000	5.7	0.72	0.65	0.6	2.04	18.63	34016.3	15040.1	7520	23.71	2404.05	0.13193	20000.2	0.398933
	4	Shanxi	5360	5.6	0.53	0.53	0.26	1.57	14.02	15528.4	8030.37	3702	17.715	3161.16	0.0661071	21692	0.667466
	5	Inner Mongolia	3439	1.16	1.27	0.63	0.71	1.72	19.22	16096.2	8046.76	2529	25.86	448.569	0.218017	31818	0.427377
	6	Liaoning	4740	5.3	0.59	0.42	0.41	1.82	11.14	23409.2	12307.2	4369	15.07	3516.92	0.082434	28169.3	0.385142
	7	Jilin	3507	1.92	0.5	0.31	0.22	0.95	9.89	14944.5	6850.66	2717	12.705	1511.22	0.14151	25214.1	0.511921
	8	Heilongjiang	1909	1.64	0.62	0.45	0.27	1.18	14.07	15902.7	8876.83	3789	17.69	927.077	0.231037	23427.9	0.215054
	9	Shanghai	4485	3.27	0.05	0.08	0.05	0.36	1.33	30633	21191.5	2418	1.87	17486.6	0.073945	87640.8	0.211641
	10	Jiangsu	11600	7.47	0.28	0.47	1.42	2.31	15.58	85869.8	43169.7	8029	19.935	3747.18	0.107483	53767.3	0.268707
	11	Zhejiang	9322	6.41	0.26	0.42	0.68	1.03	11.88	51768.3	27602.3	5657	14.695	4362.03	0.0882527	48793.1	0.337726
	12	Anhui	6197	6.26	0.43	0.47	0.42	1.09	20.11	27018	11597.5	6255	23.305	2686.12	0.0999201	18541.1	0.534342
	13	Fujian	5083	3.83	0.32	0.5	0.12	1.07	9.13	32182.1	14612.7	3911	11.745	3260.96	0.102115	37363	0.347849
	14	Jiangxi	6435	5.7	0.43	0.59	0.29	1.08	13.49	20006.3	8543.07	4622	16.79	3394.88	0.0810877	18483.5	0.753242
	15	Shandong	9200	7.8	0.57	0.58	1.03	2.49	26.97	72634.1	34858.6	10006	32.115	2428.77	0.128282	34837.7	0.263923
	16	Henan	6751	6.65	0.54	0.65	0.34	2.64	23.28	44552.8	19308	9559	27.86	2386.93	0.143744	20198.8	0.349647
	17	Hubei	5516	6.39	0.42	0.63	0.59	2.27	25.96	35478.1	16507.4	5902	30.205	2115.54	0.0923631	27969.1	0.334154
	18	Hunan	7171	6.69	0.47	0.64	0.17	1.39	21.73	33903	16759.1	6860	25.285	2645.84	0.102541	24430.1	0.427888
	19	Guangdong	11993	4.44	0.42	0.83	1.16	1.92	20.65	89705.2	48085.7	11169	25.69	1728.3	0.251554	43052.9	0.249409
	20	Guangxi	5580	5.23	0.52	0.53	0.14	1.27	11.26	18523.3	8194.11	4885	14.655	3568.75	0.0934034	16774	0.680977
	21	Hainan	812	0.67	0.1	0.08	0.04	0.18	3.02	4462.54	2503.35	926	3.61	1855.96	0.138209	27034	0.324365
	22	Chongqing	3308	5.42	0.22	0.3	0.08	0.8	12.09	19424.7	9564.03	3075	13.83	3919.02	0.0567343	31102.5	0.345879
	23	Sichuan	8923	6.7	0.48	0.68	0.37	1.49	29.48	36980.2	18389.7	8302	33.395	2006.29	0.12391	22151	0.485216
	24	Guizhou	7100	7.44	0.33	0.58	0.13	0.75	14.88	13540.8	6080.42	3580	17.535	4242.94	0.0481183	16984.4	1.16768
	25	Yunnan	6922	5.73	0.37	0.5	0.14	1.19	20.85	16376.3	7833	4801	23.695	2418.23	0.0837871	16315.4	0.883697
	26	Tibet	379	0.26	0.08	0	0.06	0.1	7.79	1310.92	674.55	337	8.14	319.41	0.129615	20016.3	0.561856
	27	Shaanxi	4813	5.23	0.5	0.53	0.16	0.94	15.9	21898.8	9274.48	3835	19.09	2739.65	0.073327	24183.8	0.518951
	28	Gansu	1538	2.38	0.47	0.4	0.04	0.89	12.48	7459.9	4038.36	2626	15.175	1568.37	0.110336	15378.4	0.380848
	29	Qinghai	381	0.35	0.23	0.32	0.07	0.75	6.85	2624.83	1224.01	598	8.625	405.797	0.170857	20468.4	0.311272
	30	Ningxia	278	0.3	0.14	0.16	0.18	0.38	3.44	3443.56	1612.37	682	4.55	659.341	0.227333	23641.8	0.172417
	31	Xinjiang	1822	1.07	0.59	0.46	0.14	1.67	14.86	10882	4999.23	2445	18.525	577.598	0.228505	20446.7	0.364456
2018	1	Beijing	5921	3.11	0.13	0.11	0.15	0.4	2.23	30320	24553.6	2154	3.19	9749.22	0.0692605	113991	0.241146
	2	Tianjin	3672	2.29	0.12	0.13	0.12	0.3	1.63	18809.6	11027.1	1560	2.52	9087.3	0.0681223	70686.7	0.332997
	3	Hebei	7636	6.8	0.74	0.73	0.63	2.1	18.85	36010.3	16632.2	7556	24.21	2808.76	0.111118	22011.9	0.459109
	4	Shanxi	6728	7	0.54	0.56	0.27	1.57	14.1	16818.1	8988.28	3718	17.895	3911.71	0.0531143	24175	0.74853
	5	Inner Mongolia	4011	1.3	1.28	0.66	0.78	1.77	19.56	17289.2	8728.1	2534	26.385	492.704	0.194923	34444	0.45955
	6	Liaoning	5356	6.3	0.65	0.43	0.42	1.83	11.57	25315.3	13257	4359	15.715	4008.91	0.0691905	30412.8	0.404014
	7	Jilin	4212	2.21	0.5	0.33	0.22	0.96	10.06	15074.6	7503.02	2704	12.92	1710.53	0.122353	27747.9	0.561374
	8	Heilongjiang	2253	1.84	0.69	0.45	0.27	1.19	14.3	16361.6	9329.72	3773	18.135	1014.61	0.205054	24727.6	0.241486
	9	Shanghai	4992	3.49	0.05	0.08	0.05	0.36	1.31	32679.9	22843	2424	1.85	18864.9	0.0694556	94236.6	0.218536
	10	Jiangsu	13247	8.18	0.31	0.47	1.51	2.34	15.63	92595.4	47205.2	8051	20.18	4053.52	0.098423	58632.7	0.280626
	11	Zhejiang	10000	6.9	0.28	0.44	0.7	1.04	12.03	56197.2	30724.3	5737	14.97	4609.22	0.0831449	53554.6	0.325476
	12	Anhui	7238	7.27	0.43	0.48	0.49	1.16	20.79	30006.8	13526.7	6324	24.11	3015.35	0.0869876	21389.5	0.535089
	13	Fujian	6634	4.6	0.35	0.52	0.14	1.09	9.25	35804	16191.9	3941	12.025	3825.36	0.0856739	41085.7	0.409712
	14	Jiangxi	8146	6.82	0.43	0.59	0.26	1.16	13.54	21984.8	9857.24	4648	16.85	4047.48	0.0681525	21207.5	0.826398
	15	Shandong	10000	8.6	0.63	0.61	1.12	2.62	27.49	76469.7	37877.4	10047	33.03	2603.69	0.116826	37700.2	0.264009
	16	Henan	8121	7.86	0.54	0.66	0.37	2.72	24.28	48055.9	21731.7	9605	28.95	2715.03	0.122201	22625.4	0.373695
	17	Hubei	6200	7.1	0.43	0.64	0.61	2.32	26.59	39366.6	18730.1	5917	30.93	2295.51	0.083338	31654.7	0.331018
	18	Hunan	8355	7.53	0.51	0.67	0.21	1.45	22.37	36425.8	18888.7	6899	26.175	2876.79	0.0916202	27378.8	0.442329
	19	Guangdong	13600	4.9	0.45	0.9	1.13	1.9	20.91	97277.8	52751.2	11346	26.14	1874.52	0.231551	46493.2	0.257814
	20	Guangxi	7616	6.83	0.52	0.56	0.16	1.32	11.57	20352.5	9260.2	4926	15.07	4532.18	0.072123	18798.6	0.822444
	21	Hainan	950	0.76	0.1	0.09	0.05	0.18	3.47	4832.05	2736.15	934	4.09	1858.19	0.122895	29295	0.347203
	22	Chongqing	4344	5.97	0.23	0.31	0.1	0.86	13.39	20363.2	10656.1	3102	15.23	3919.89	0.0519598	34352.5	0.407653
	23	Sichuan	10112	7.02	0.5	0.71	0.42	1.6	30.48	40678.1	20928.8	8341	34.62	2027.73	0.118818	25091.4	0.483163
	24	Guizhou	9450	9.69	0.36	0.65	0.15	0.84	15.66	14806.5	6891.37	3600	18.61	5206.88	0.0371517	19142.7	1.37128
	25	Yunnan	8991	6.88	0.38	0.52	0.14	1.22	22.06	17881.1	8424.82	4830	24.99	2753.1	0.0702035	17442.7	1.0672
	26	Tibet	490	0.34	0.08	0	0.06	0.11	8.55	1477.63	719.01	344	8.905	381.808	0.101176	20901.5	0.681493
	27	Shaanxi	5994	6.3	0.5	0.55	0.16	0.97	16.1	24438.3	10450.6	3864	19.345	3256.66	0.0613333	27046.2	0.573553
	28	Gansu	2000	3	0.47	0.42	0.06	0.92	12.81	8246.07	4530.1	2637	15.58	1925.55	0.0879	17179	0.441491
	29	Qinghai	466	0.42	0.23	0.33	0.06	0.85	7.02	2865.23	1350.07	603	8.855	474.308	0.143571	22389.2	0.345167
	30	Ningxia	311	0.33	0.14	0.17	0.19	0.39	3.54	3705.18	1775.07	688	4.685	704.376	0.208485	25800.4	0.175204
	31	Xinjiang	2579	1.5	0.6	0.48	0.19	1.81	15.45	12199.1	5584.02	2487	19.305	777.001	0.1658	22452.8	0.461854
